# Supplementary material for: Comparative Analysis of the Orphan CRISPR2 Locus in 242 Enterococcus faecalis Strains
Source: PLoS One. 2015 Sep 23;10(9):e0138890. doi: 10.1371/journal.pone.0138890 (PMC4580645; doi:10.1371/journal.pone.0138890)
Supplement: S1 Dataset — (XLSX) [file pone.0138890.s002.xlsx]

## Sheet: Dataset S1
Strain name	Isolation date (where available)	ST	ST reference	Accession ID for draft or closed genomes	CRISPR1-Cas	CRISPR3-Cas	Number of spacers in CRISPR2	Number of unique spacers in CRISPR2	Comments
62		66	Brede 2011 JBact	CP002491.1			2	0
2924		116	in silico	AIIV01		Y	5	1	Garcia-Migura 2011 Foodborne Pathogens and Disease
10244		6	in silico	ASWX01			2	0
12030	mid 1990s	64	McBride et al.	ASCW01			4	0
39-5	<1964	94	McBride et al.	ASDP01			7	6
7330082-2		40	in silico	AIIW01	Y		6	0
7330245-2		47	in silico	AIIY01		Y	1	0
A-3-1	early 1980s	40	McBride et al.	ASEF01	Y		1	0
ARO1-DG(VS)	2001-08-01	108	McBride et al.	ACAK01			4	3
ATCC-27959	<1975	40	McBride et al.	AJEX01	Y		4	0
ATCC-29200	<1974	21	McBride et al.	AJEK01 / ACHK01	Y		4	0
ATCC-4200	1926-03-23	105	McBride et al.	ACAG01	Y		7	0
ATCC-6055	<1937	113	McBride et al.	ASDZ01			4	1
B-4-111	early 1980s	95	McBride et al.	ASDQ01	Y		4	3
B1005		6	in silico	AIPS01			2	0
B1138		6	in silico	AIPT01			2	0
B1249		6	in silico	AIPU01			2	0
B1290		6	in silico	AIJH01			2	0
B1327		6	in silico	AIJI01			2	0
B1376		6	in silico	AIJJ01			2	0
B1385		6	in silico	AIJK01			2	0
B1441		6	in silico	AIPV01			2	0
B1505		6	in silico	AIPW01			2	0
B1532		6	in silico	AIPX01			2	0
B15725	2007	6	Guardabassi, et al. 2010 JCM	AIIK01			2	0
B1586		6	in silico	AIPY01			2	0
B1618		6	in silico	AIPZ01			2	0
B1623		6	in silico	AIQA01			2	0
B16457	2007	250	in silico	AIIL01			7	4	Guardabassi, et al. 2010 JCM
B1678		6	in silico	AIQB01			2	0
B1696		6	in silico	AIQC01			2	0
B1719		6	in silico	AIQD01			2	0
B1734		6	in silico	AIQE01			2	0
B1843		6	in silico	AIQF01			2	0
B1851		6	in silico	AIQG01			2	0
B1874		6	in silico	AIQH01			2	0
B1933		6	in silico	AIQJ01			2	0
B2202		6	in silico	AIQK01			2	0
B2211		6	in silico	AIQM01			2	0
B2255		6	in silico	AIQN01			2	0
B2277		6	in silico	AIQO01			2	0
B2391		6	in silico	AIQP01			2	0
B2488		6	in silico	AIQQ01			2	0
B2535		6	in silico	AIQR01			2	0
B2557		6	in silico	AIQS01			2	0
B2593		6	in silico	AIQT01			2	0
B2670		6	in silico	AIQU01			2	0
B2685		6	in silico	AIQV01			2	0
B2687		6	in silico	AIQW01			2	0
B2802		6	in silico	AIQX01			2	0
B2813		6	in silico	AIQY01			2	0
B2864		6	in silico	AIQZ01			2	0
B2867		6	in silico	AIRA01			2	0
B2949		6	in silico	AIRB01			2	0
B301		65	in silico	JAHM01		Y	4	0
B3031		6	in silico	AIRC01			2	0
B3042		6	in silico	AIRD01			2	0
B3053		6	in silico	AIRE01			2	0
B3119		6	in silico	AIRF01			2	0
B312		?	In silico	JAHO01			7	0
B3126		6	in silico	AIRG01			2	0
B318		97	in silico	JAHQ01			9	0
B3196		6	in silico	AIRH01			2	0
B3286		6	in silico	AIRI01			2	0
B3336		6	in silico	AIRJ01			2	0
B345		65	in silico	JAHY01		Y	4	0
B347		65	in silico	JAHZ01		Y	4	0
B388		6	in silico	JAIG01			2	0
B4008		6	in silico	AIRK01			2	0
B4018		6	in silico	AIRL01			2	0
B4148		6	in silico	AIRM01			2	0
B4163		6	in silico	AIRN01			2	0
B4259		6	in silico	AIRO01			2	0
B4267		6	in silico	AIRP01			2	0
B4270		6	in silico	AIRQ01			2	0
B4411		6	in silico	AIRR01			2	0
B4568		6	in silico	AIRS01			2	0
B4638		6	in silico	AIRT01			2	0
B4672		6	in silico	AIRU01			2	0
B4674		6	in silico	AIRV01			2	0
B4969		6	in silico	AIRW01			2	0
B5035		6	in silico	AJBK01			2	0
B5076		6	in silico	AIRX01			2	0
B56765	2007	28	Guardabassi, et al. 2010 JCM	AIIM01			1	0
B653	1956-04-25	111	McBride et al.	ASDX01			1	1
B69486	2007	6	Guardabassi, et al. 2010 JCM	AIIN01			2	0
BM4654		6	in silico	AXOG01			2	0
CH116	1987-1988	9	McBride et al.	AJEG01			2	0
CH136	1987-1988	9	McBride et al.	AJEH01			2	0
CH188	late 1980s	9	McBride et al.	ACAV01			2	0
CH19	1987	9	McBride et al.	AJBF01			2	0
CH570	<1987	6	McBride et al.	AJEC01			2	0
Com2	2006-02-01	34	McBride et al.	AJBL01	Y		4	3
Com6	2006-02-01	21	McBride et al.	AJBM01	Y		3	0
Com7	2006-02-01	107	McBride et al.	ASDU01			4	3
D173	1939-07-16	112	McBride et al.	ASDY01			4	0
D3		47	McBride et al.	ASDC01		Y	1	0
D32		40	Zischka J Bact 2012	CP003726.1	Y		13	3
D6		16	McBride et al.	ACAT01	Y		10	1
D811610-10		32	in silico	ATII01			3	0
DAPTO-512		103	in silico	AEBT01			1	0	See Supp Table 2 legend of Nallapareddy 2011 I+I Ebp pilus paper
DAPTO-516		103	in silico	AEBS01			2	0	See Supp Table 2 legend of Nallapareddy 2011 I+I Ebp pilus paper
DENG1	<2014	191	in silico	CP004081.1			5	0	Yu 2014 Arch Microbiol
DS5	<1974	55	McBride et al.	ACAI01	Y		5	0
E1	1960s	40	McBride et al.	AJEU01	Y		2	0
E1sol	1960s	93	McBride et al.	ACAQ01	Y		2	1
E99		4	in silico	ASCY01			1	0
Engen0253		26	in silico	AIZQ01	Y		3	0
ERV103		2	in silico	ALZJ01			2	0
ERV116		2	in silico	ALZK01			2	0
ERV129		2	in silico	ALZL01			2	0
ERV25		2	in silico	ALZM01			2	0
ERV31		2	in silico	ALZN01			2	0
ERV37		2	in silico	ALZO01			2	0
ERV41		2	in silico	ALZP01			2	0
ERV62		2	in silico	ALZQ01			2	0
ERV63		2	in silico	ALZR01			2	0
ERV65		2	in silico	ALZS01			2	0
ERV68		2	in silico	ALZT01			2	0
ERV72		2	in silico	ALZU01			2	0
ERV73		?	in silico	ALZV01			2	0
ERV81		2	in silico	ALZW01			2	0
ERV85		2	in silico	ALZX01			2	0
ERV93		2	in silico	ALZY01			2	0
F1	early 1900s	72	McBride et al.	ASDL01		Y	7	0
FA2-2	<1973	8	McBride et al.	AJBA01			6	0
FL2		?	Weigand et al.	AYKK01	Y		10	10
Fly1	2005-07-05	101	McBride et al.	ACAR01		Y	1	0
Fly2	2005	102	McBride et al.	ASDR01			2	0
GA2		?	Weigand et al.	AYKL01			2	0
GAN13		141	Weigand et al.	AYLV01			1	0
HH22	<1982	6	McBride et al.	AJDY01			2	0
HIP11704	2002	4	McBride et al.	ACAN01			1	0
JH1	<1974	40	McBride et al.	ACAP01			5	0
KS19		165	Weigand et al.	AYND01			1	0
M7	<1975*	92	in silico	AGVN01	Y		7	0	Brinkman J Bact. 2013
MD6		258	Weigand et al.	AYLN01			3	1
Merz192	2002-05-05	40	McBride et al.	ASEH01			4	0
Merz89	2002-07-06	40	McBride et al.	ASEG01	Y		5	0
Merz96	2002-05-03	103	McBride et al.	ACAM01			5	0
MMH594	1985	6	McBride et al.	AJDZ01			2	0
MN16		71	Weigand et al.	AYKM01			2	0
MTmid8		249	Weigand et al.	AYKU01			5	3
MTUP9		?	Weigand et al.	AYOJ01			3	1
Ned10	1961	9	McBride et al.	AJED01			5	0
NJ44		4	Weigand et al.	AYOK01			2	0
NY9		?	Weigand et al.	AYOL01			1	0
OG1RF	<1975	1	McBride et al.	CP002621.1	Y		7	0
OG1X	<1975*	92	in silico	AFHH01	Y		7	0	Brinkman J Bact. 2013
Pan7	2005-03-05	21	McBride et al.	AJEN01			4	0
PC1.1		40	in silico	ADKN01			5	0	Cuiv Gen. Announ. 2013
PF3		?	in silico	AZIA01			3	0	Spence Gen. Announ. 2014
R508		479	in silico	ALZZ01		Y	1	0
R712		103	in silico	ADDQ01			5	0
RC73	<1979	40	McBride et al.	AJEZ01	Y		4	0
RM4679	1960s	9	McBride et al.	AJBD01			5	0
RMC1	1954-02-18	90	McBride et al.	ASDN01			5	0
RMC5	1954-12-14	53	McBride et al.	ASDD01		Y	1	0
S613		103	in silico	ADDP01			5	0	Arias 2011 NEJM; See legend of Supp Table 2 from Nal. 2011 I+I Ebp pilus paper
SDVK1A		16	in silico	AURY01	Y		9	0	Contacted NCBI - the sequencing project was contaminated with Ctirobacter sequence.
SF100	Mid 1980s	6	McBride et al.	AJEA01			2	0
SF105	Mid 1980s	9	McBride et al.	AJEE01			5	0
SF1592	Late 1980s	6	McBride et al.	AJBI01			2	0
SF19	Mid 1980s	6	McBride et al.	AJBH01			2	0
SF21520	Mid 1990s	6	McBride et al.	ASED01			2	0
SF21521	Mid 1990s	28	McBride et al.	AJEP01			1	0
SF24396	2001	21	McBride et al.	AJEM01			5	0
SF24397	2001	2	McBride et al.	AJAW01			2	0
SF24413	2002	2	McBride et al.	AJAX01			2	0
SF26630	2002	6	McBride et al.	AJAY01			2	0
SF28073	2003	2	McBride et al.	AJBC01			2	0
SF339	1986	106	McBride et al.	ASDT01			5	0
SF350	1986	64	McBride et al.	ASEN01			4	0
SF370	1986	6	McBride et al.	AJEB01			2	0
SF5039	1991-01-01	64	McBride et al.	ASEO01			4	0
SF6375	1991-10-01	64	McBride et al.	ASCU01			5	0
SS-7	1918	72	McBride et al.	ASDM01		Y	5	0
Symbioflor-1		248	Solheim et al. 2011	HF558530.1			9	0	Domann, 2007
T1	<1950	21	McBride et al.	ACAD01			14	7
T11	<1992	65	McBride et al.	ACAU01		Y	4	0
T12	<1992	36	McBride et al.	ASDB01		Y	1	0
T14	<1992	9	McBride et al.	AJBE01			5	0
T16	<1951	19	McBride et al.	AJEI01	Y		4	0
T17	<1951	66	McBride et al.	ASDG01			2	0
T18	<1951	71	McBride et al.	ASDK01			2	0
T2	<1992	11	McBride et al.	ACAE01			1	0
T21	<1951	30	McBride et al.	AJEQ01			6	0
T3	<1992	67	McBride et al.	ACAF01			4	0
T5	<1992	68	McBride et al.	ASDH01			2	0
T6	<1992	63	McBride et al.	ASDF01	Y		2	0
T7	<1992	64	McBride et al.	ASEM01			5	1
T8	<1992	8	McBride et al.	ACOC01			5	0
T9	<1992	69	McBride et al.	ASDI01			2	1
TR161	1993-10-23	6	McBride et al.	ASEE01			2	0
TR197	1993-10-30	109	McBride et al.	ASDV01			1	0
TUSod-EF11		364	in silico	ACOX02			4	0
TX0012	1991	?	in silico	AECD01		Y	1	0	Chowdhury JCM 2014; Nallapareddy 2011 I+I
TX0043	1983	19	Nallapareddy 2011	AEBL01	Y		1	0	Chowdhury JCM 2014; Nallapareddy 2011 I+I
TX0104	2002	2	in silico	ACGL01			2	0	Chowdhury JCM 2014
TX0309A	1996	6	Nallapareddy 2011	AEBN01			2	0
TX0309B	<1996	6	Nallapareddy 2011	AEBO01			2	0
TX0312	<1998	21	Nallapareddy 2011	AECB01			2	0
TX0470	1963	110	Nallapareddy 2011	AECC01	Y		3	2
TX0635	1986	9	Several refs	AEBZ01 / AJEF01			1	0	Many references. See Chowdhury JCM 2009
TX0855	1980	4	Nallapareddy 2011	AEBV01			1	0	Many references. See Chowdhury JCM 2009
TX0860	1980	11	Nallapareddy 2011	AEBX01			1	0	Many references. See Chowdhury JCM 2009
TX1302	1994	?	in silico	AEBK01			5	0	Nallapareddy 2011 I+I paper on Ebp pilus
TX1322	<2004	64	in silico	ACGM01			4	0	Zeng I+I 2005.
TX1341	1994	287	Nallapareddy 2011	AECF01			7	1	Used for a fig in Zeng 2005, but no source info. Nallapareddy 2011 I+I paper on Ebp pilus
TX1342	1994	?	in silico	AEBJ01		Y	1	0	Nallapareddy 2011 I+I paper on Ebp pilus
TX1346		412	in silico	AEBI01			7	5	Nallapareddy 2011 I+I paper on Ebp pilus
TX2134	1998	30	Nallapareddy 2011	AEBW01			5	0	Many references. See Chowdhury JCM 2009
TX4000	≤ 1974	8	Nallapareddy 2011	AEBB01			5	0	Nallapareddy 2011 I+I paper on Ebp pilus
UAA1180		23	in silico	AJAC01			6	0
UAA1489		6	in silico	AJAG01			2	0
UAA409		8	in silico	AJDH01			7	0
UAA702		104	in silico	AJDK01			1	1
UAA769		59	in silico	AISC01			4	0
UAA823		6	in silico	AISD01			2	0
UAA905		32	in silico	AISH01			8	0
UAA906		32	in silico	AISI01			8	0
UAA943		32	in silico	AISK01			8	0
UAA948		26	in silico	AIZS01	Y		3	0
V583	1987-02-12	6	McBride et al.	AE016830.1			2	0
V587	1987-02-26	6	McBride et al.	AJBB01			2	0
WH257	<1987	9	McBride et al.	AJBG01			5	0
X98	1934	19	McBride et al.	ACAW01	Y		4	0
YI6-1	<1992	28	McBride et al.	AJEO01			1	0
References cited.
Arias CA, Panesso D, McGrath DM, et al. (2011) Genetic basis for in vivo daptomycin resistance in enterococci. The New England Journal of Medicine 365: 892-900.
Brede DA, Snipen LG, Ussery DW, Nederbragt AJ & Nes IF (2011) Complete genome sequence of the commensal Enterococcus faecalis 62, isolated from a healthy Norwegian infant. Journal of Bacteriology 193: 2377-2378.
Brinkman CL, Bumgarner R, Kittichotirat W, Dunman PM, Kuechenmeister LJ & Weaver KE (2013) Characterization of the effects of an rpoC mutation that confers resistance to the Fst peptide toxin-antitoxin system toxin. Journal of Bacteriology 195: 156-166.
Chowdhury SA, Nallapareddy SR, Arias CA & Murray BE (2014) The majority of a collection of U.S. endocarditis Enterococcus faecalis isolates obtained from 1974 to 2004 lack capsular genes and belong to diverse, non-hospital-associated lineages. Journal of Clinical Microbiology 52: 549-556.
Domann E, Hain T, Ghai R, Billion A, Kuenne C, Zimmermann K & Chakraborty T (2007) Comparative genomic analysis for the presence of potential enterococcal virulence factors in the probiotic Enterococcus faecalis strain Symbioflor 1. International Journal of Medical Microbiology 297: 533-539.
Garcia-Migura L, Sanchez-Valenzuela AJ & Jensen LB (2011) Presence of glycopeptide-encoding plasmids in enterococcal isolates from food and humans in Denmark. Foodborne Pathogens and Disease 8: 1191-1197.
Guardabassi L, Larsen J, Skov R & Schonheyder HC (2010) Gentamicin-resistant Enterococcus faecalis sequence type 6 with reduced penicillin susceptibility: diagnostic and therapeutic implications. Journal of Clinical Microbiology 48: 3820-3821.
McBride SM, Fischetti VA, Leblanc DJ, Moellering RC, Jr. & Gilmore MS (2007) Genetic diversity among Enterococcus faecalis. PloS ONE 2: e582.
Nallapareddy SR, Sillanpaa J, Mitchell J, Singh KV, Chowdhury SA, Weinstock GM, Sullam PM & Murray BE (2011) Conservation of Ebp-type pilus genes among Enterococci and demonstration of their role in adherence of Enterococcus faecalis to human platelets. Infect Immun 79: 2911-2920.
Cuiv PO, Klaassens ES, Smith WJ, et al. (2013) Draft Genome Sequence of Enterococcus faecalis PC1.1, a Candidate Probiotic Strain Isolated from Human Feces. Genome Announcements 1:e00160-12.
Solheim M, Brekke MC, Snipen LG, Willems RJ, Nes IF & Brede DA (2011) Comparative genomic analysis reveals significant enrichment of mobile genetic elements and genes encoding surface structure-proteins in hospital-associated clonal complex 2 Enterococcus faecalis. BMC Microbiology 11: 3.
Spence RJ, Pavasovic A, Smith JJ & Prentis PJ (2014) Draft Genome Sequence of Enterococcus faecalis Strain PF3, Isolated from Adelie Penguin Feces from Antarctica. Genome Announcements 2:e01209-13.
Weigand MR, Ashbolt NJ, Konstantinidis KT & Santo Domingo JW (2014) Genome sequencing reveals the environmental origin of enterococci and potential biomarkers for water quality monitoring. Environmental Science & Technology 48: 3707-3714.
Yu Z, Chen Z, Cheng H, Zheng J, Li D, Deng X, Pan W, Yang W & Deng Q (2014) Complete genome sequencing and comparative analysis of the linezolid-resistant Enterococcus faecalis strain DENG1. Archives of Microbiology 196: 513-516.
Zeng J, Teng F & Murray BE (2005) Gelatinase is important for translocation of Enterococcus faecalis across polarized human enterocyte-like T84 cells. Infect Immun 73: 1606-1612.
Zischka M, Kuenne C, Blom J, et al. (2012) Complete genome sequence of the porcine isolate Enterococcus faecalis D32. Journal of Bacteriology 194: 5490-5491.
