# Supplementary material for: Comparative Analysis of the Orphan CRISPR2 Locus in 242 Enterococcus faecalis Strains
Source: PLoS One. 2015 Sep 23;10(9):e0138890. doi: 10.1371/journal.pone.0138890 (PMC4580645; doi:10.1371/journal.pone.0138890)
Supplement: S2 Dataset — (XLSX) [file pone.0138890.s003.xlsx]

## Sheet: Dataset S2B
Dataset S2B: CRISPR2 spacer dictionary
Note: Our original analysis included CRISPR1 and CRISPR3 spacers, but those CRISPRs were ultimately excluded from the study due to sequence gaps being present in most arrays. The CRISPR1 and CRISPR3 spacers (and therefore also their spacer IDs) were removed from the spacer library as a result.
Spacer ID	Sequence
1	TCAAGAAATTGCATTAAGTTCAAAAAATTT
2	CGCCACTATAATCGGTATAGACACCTTTAT
3	GGACTACGCCATCGTAGCAACCTCGTCCGA
4	GAATACGGAGCCTTTAGAGATGCAGTTCTA
5	TGGGTTGACTAAAGAGCCGTCAAAAGTTTT
6	GGTTATTATGTTACTGGTTACTTTAAAGAC
7	ATCTGCTGGCGTCACCTGTCCGACCACAGG
8	ATAATGATGTACAATTTATTCAAAACCATA
9	GCTTGGTTTTTCTGAATCAACTACGTTAAT
10	GAAAAGCAGTTCGAGCGGAAACTGCGACCA
11	GACTTACAAAAGACTGTGATTTACGTTATA
12	AAACTTTTTTGATTTGGCTTTTTCTCCCCT
13	TGAGCCCATTCTATAACAAGATTGTTATCG
14	GCTTCGTTAAAAATTCAGCTTTCGAGTGAG
15	ATAAAGTGGGGACTGCGGGAACCGGTGGAT
16	CTGCCAGATTTCAGAGCGGATGAGCTGCCT
17	CCATATCTTTTTTTGTAATCAACCAAACTA
22	TTATGTGATTGAGGGAATTTTGATTGATGC
23	ATAAGGCTAAAGAATCTATCAAGAAAGTAA
24	CTTAAAGCGTTCCGAATAGCGTTCTAAGAA
25	TAAGCATTTTTTTGATGTGTAATACTTATC
26	TTCCAAAATTTAGAACAAGAAAAAAAGACC
27	GCATTTTTGTAGTTCTTACTATTCTTGCTT
28	TCGACCGTCCCATGTTGGAGCTCCAATCAA
29	CTTATTTAAAAGACGGCAATATTAAAAACA
30	CCATACTCCGTATACAGGCGCTGACAAGCT
31	CGTTTAAACTATCGTAGTTATTTACAAGTA
32	GTATCTATCCGAAATTTACTAACCCCGCTT
33	CCCTATTACATTCTTCGTATCGCTTGTGCT
34	CTTATCGTAGTGCCATCTAACAAATGCTAG
35	CTTCCTCTGGTAAATTCTTAATGTCTGCAT
36	GCCGTAAGTTATTAGAAAAATATCCAACCA
37	GCTAATTTAAAGGCAAAGGCAAGAATAGAA
38	CTAATGTCAAAACAGCAGCTACATTTCTCC
39	TGCACCGTCAACGTATGTTGGGAGCTCGTA
40	AGCAAAAGAAGAAAAGAAAACAAAAGTTGC
41	ATGTTGAAGTAGAGCGTGATGCAATCCTAA
42	ATAAAATTATTCGATTAAGTAAGGCATTAG
43	TCACTCGTAGGTACATATTAGGATAATATG
44	AAAAACAATTTAAAAAAGAGCATTTATTAG
45	TCAATATTAAGATTAACGAAACTAATAAAT
46	TTATATTGAGTCACGTCCGAGAGTTTACGG
47	AACAAATTCATCTATTGTTTCGCAATGTTC
48	AAAATAAATGGAACTCATAGTAAGAGGGTT
49	AAAAACATTAAGAGAAAAGATTATTATGCA
50	TGAACAATCAGGTAAAGCATACTTTACAGA
51	TGAGGTTTGTGTAACCAATTTACTGAAGCT
52	AAGTACGGCATTACGCATTCCCCACTTTCT
53	GTAACAAACGATTAACTTTCGCATAGTCAT
54	AACCGAACTTACACCAACTGCGGATGGTAT
55	TATCGAAAATGATGTATTAATTTTAGGCTA
56	TACCTATGCAGACATTAAGAATTTACCAGA
57	TTATTTGAGAATCTGAAACATTTAGTTCAT
58	ATTTTGATGCATTAGCACCAAAATCAAAAG
59	ATTACTTGTTAAGGCTTCAATTATCAATTC
60	ATAACTACTCGATTCCCTTTGTTTTCCTCT
61	AATGAAGGGCTTGTTAGTGTCTAAAGTTTC
62	AAAATTTACCAGATGATGTGAAACAATTTT
63	TCAAGCTTGAGCATTTCGTTCTTCTTGATT
64	AGAACTGGGAACCCTCCGAGCCGGTACCCT
65	TTCTTCTTCAGGCAATAAATCATCTTTTAA
66	GATGGCTATGACTTTGGTTATTATGCTGCT
67	AACAAACCCTTGTTCAGCATAATGACTATA
68	CCAACAATTCAGGAGGAAACCTTCTTCAGT
69	TCGTATATTTGTTCAAAATGTAAAGAACTT
70	CACTTCCCAAATAGAAAGGACGATGAAACA
71	ATGATGAAATTAATCGAATTAGACAACGGA
72	TCAGCACATGGATTATGATATTGTCAAAGA
73	TTATCGATTTCTTGTTGGATCTGAGTACTT
74	TGGTGAAGATGTTGATTCTGGATTATCAAA
75	AAACTATTATTTTGACATAACACAGACTAT
76	CGATCCTAATAATGAAACATCATCGATATA
77	AAGAAGCAAAAGAGAACATGATTGCCGTTT
78	ATTTATATCCAATCACAATAGCAATACCTT
79	TGATCGTGGATTTTCTGACAGGTTGGATCA
80	AAATTAAATTTTAGAATGAAGCGAGCGTGC
81	TCAAGAAATTGCATTAAGTGATAAAAATTT
82	CGATTGACCTAGGGTTAAGTTACTTACCTA
83	ACCTTTTAAATTATCTTTGTTAAGACGTAG
84	CCGTGGGCCTTCGGGTTTGTTCGTTACTTC
85	CCAAGTTGGTACGATTACTCAAAAATTAGA
86	TAGTGGGGTTTCGGGTTTAAACGTAGCTTC
87	AAACTTCCGCATAGGTATCTTTTCTTACCT
88	AACATGGTAAGAAGTACCAAACACGTATGA
89	AACAATTAGCGCCAGCTGGCCAGATTCAAT
90	AGCCTTGCGGACACTGTTCGGACACCTTTC
91	ACCAGAAAGAGTTTTACGATACTATGATGA
92	GTTTCGGCAAGGCGAACCCTGGTATTTGGT
100	ATTAATGTATTTGTTCCCTTTTATGCAAGA
101	AAATAATGCCTAGTTATAAAACCTATACAA
102	TCTTATCTCTATACTCTAACTCTATACTCT
103	TTCGGTTCGTCTAGTTGTTTTAAATCGTCT
104	TAAGTCGTAATCGTCTATCAGCGCCTTAAT
105	GAACAAGCTAAAAGTGAATCACTCGGAATC
106	GAAAAGCAGTTCGAGCGGAAACTGCGAGCA
107	CCTATTATAATTAGTAGGGGTATCATGATC
108	GAAAAAATCAAAGAAAAAGCGGCAGAAGTT
109	CTGCTCTATATAAAGGATATTATTTGGCTT
110	TCTAGAAGAATATAGAGCTACTAAAAACAA
151	ATTTCTCAGCATATCAATGCAGACACATTG
152	GATGAATATCGTAGTTTTCCCGCTGTCTCT
153	TTTAAAGGTATTTGGATCCCTAAAAACGTT
154	CAAAAAATGTTTGGAAGAGGCACGAGCCTT
155	TGAGTCGTTAAAAGAAACAGCTGCTAATCT
156	GCTTCATTCTTTTCGGAACATGTTGGGTAT
157	TGGCGAAACAGGTGAACTGTCAATTGCAGA
158	TTCCAATTTTGGTTTTGTGACGATAGCTTT
159	AGCATTAACTAAAGAACGGCGCATACCGAT
160	GAAGAAATTTTAGCACGCAAAGCGAATGGA
161	AAACTTTTTTGATTTGGCTTTTTCTCCCTT
162	GTAATGATGTACAATTTATTCAAAACCATA
163	GAAGTCTTGTTCTAAGTAAGTCCGCCATGA
164	AAGTTAATAACGAGTTCAATTTAAGCCCTT
165	GAGCATTCAAGGGTTGCCTACACCGTTAGA
166	TCAACCAGCTAACAATTCAGGAAGTAATGT
167	TTAATTTTTCGACAGTCGAGAAATTCCTTTG
168	AATTGATATTAATGAATTGAATGGTGCTGC
169	GGGAATTTTAGATTCCGATGCAGGACATCA
170	ACAGAAATATCAAACGCAAAAAAAGGTTTC
171	GTTAAATTTTACATCAACAAGCCAACCGTT
172	AGAAAGCTAAAAAGCGTTTTATTATTGCAC
173	ATAAAGCAGTACGAGCGAATACTGCGACTA
174	TCCTGCTTCTAGCAGGTGGATTGCGCTAAT
215	CCGCATTTATTTTTGCCTGCAATCGTTCAT
216	GACTAACGTAGGTAAAAAACGAGTATTCTA
217	ACCACTTTTTAAAACATGGCACTATGAAAG
218	TCAAGAAATTGCATTAAGTTTAAAAAATTT
219	TCACTACATTTTTTAAAGAGTCTAAGTTTT
220	CAGCCATTTGCCCACATGCCACGTGCGGCA
221	GACTGCTATCACGAGCGCTTTACATATATT
222	TTCCTAAAAACACAGACAGAGATTTCAATA
223	TAATGTTACAACTAGTTTGTTATTACCATC
224	CGTTGTTAAACATACAGATATCAATGATAA
225	ATCAAAAGCAGTTGTGAAGACACCTGAAGC
226	ATGAACCGAAAGTTACGCATACTGTTAGCA
227	AGCTGCTGTAGACGGTCTTTTGCTTTTAAT
228	CGTTCAATTTCTGATAAATCAGTAATTTCT
229	TTCACTTGAAACTGATATGCTTCATCTGTG
230	TTGTTCAACAAACCAATCGACAACTGTTTG
231	CGTTCTTAATTTTTTACAAACTGAATTACA
232	ATATGGTAAATTAGTAGTGTGAGAAGTGTA
233	AGGTGTTTGTTTCGAAACGGCTGCAATGAG
234	TACTTCAATTGCAACAGTAACACCTGTACA
235	TTATCTGTTAACTTGTCAAAAATGAGAGAG
236	TTACGTATATGTTTCGTCTGTTATGTGAAA
237	TATCCTGAGCGAACACCACCAACACCAAAA
238	TATTTATGGCGTGCGCGTTCGGTTTGACAA
239	ATTTCAAATGGATTATGCTTGGAACCATGA

## Sheet: Dataset S2A
CRISPR2 arrays from each genome analyzed in this study. Repeat sequences are shown on the left, and spacer sequences are shown on the right (adjacent numbers are spacer ID numbers from the spacer dictionary).
>-101--Fly1
GTTTTAGAGTCATGTTGTTTAGAATGGTACCAAAAC GTTTCGGCAAGGCGAACCCTGGTATTTGGT 92
GTTTTAGAGCCATGTTGTTAAAAAACAAACTATCAC
>-102--Fly2
GTTTTAGAGTCATGTTGTTTAGAATGGTACCAAAAC ACCTTTTAAATTATCTTTGTTAAGACGTAG 83
GTTTTAGAGTCATGTTGTTTAGAATGGTACCAAAAC CCAAGTTGGTACGATTACTCAAAAATTAGA 85
GTTTTATAGCCATGTTGTTTAAAAACAAACTATCAC
>-103--DAPTO-512
GTTTTAGAGTCATGTTGTTTAGAATGGTACCAAAAC TCAAGAAATTGCATTAAGTTCAAAAAATTT 1
GTTTTAGAGCCATGTTGTTAAAAAACAAACTATCAC
>-103--DAPTO-516
GTTTTAGAGTCATGTTGTTTAGAATGGTACCAAAAC CGCCACTATAATCGGTATAGACACCTTTAT 2
GTTTTAGAGTCATGTTGTTTAGAATGGTACCAAAAC TCAAGAAATTGCATTAAGTTCAAAAAATTT 1
GTTTTAGAGCCATGTTGTTAAAAAACAAACTATCAC
>-103--Merz96
GTTTTAGAGTCATGTTGTTTAGAATGGTACCAAAAC CGCCACTATAATCGGTATAGACACCTTTAT 2
GTTTTAGAGTCATGTTGTTTAGAATGGTACCAAAAC GGACTACGCCATCGTAGCAACCTCGTCCGA 3
GTTTTAGAGTCATGTTGTTTAGAATGGTACCAAAAC GAATACGGAGCCTTTAGAGATGCAGTTCTA 4
GTTTTAGAGTCATGTTGTTTAGAATGGTACCAAAAC TGGGTTGACTAAAGAGCCGTCAAAAGTTTT 5
GTTTTAGAGTCATGTTGTTTAGAATGGTACCAAAAC TCAAGAAATTGCATTAAGTTCAAAAAATTT 1
GTTTTAGAGCCATGTTGTTAAAAAACAAACTATCAC
>-103--R712
GTTTTAGAGTCATGTTGTTTAGAATGGTACCAAAAC CGCCACTATAATCGGTATAGACACCTTTAT 2
GTTTTAGAGTCATGTTGTTTAGAATGGTACCAAAAC GAATACGGAGCCTTTAGAGATGCAGTTCTA 4
GTTTTAGAGTCATGTTGTTTAGAATGGTACCAAAAC GGACTACGCCATCGTAGCAACCTCGTCCGA 3
GTTTTAGAGTCATGTTGTTTAGAATGGTACCAAAAC TGGGTTGACTAAAGAGCCGTCAAAAGTTTT 5
GTTTTAGAGTCATGTTGTTTAGAATGGTACCAAAAC TCAAGAAATTGCATTAAGTTCAAAAAATTT 1
GTTTTAGAGCCATGTTGTTAAAAAACAAACTATCAC
>-103--S613
GTTTTAGAGTCATGTTGTTTAGAATGGTACCAAAAC GAATACGGAGCCTTTAGAGATGCAGTTCTA 4
GTTTTAGAGTCATGTTGTTTAGAATGGTACCAAAAC GGACTACGCCATCGTAGCAACCTCGTCCGA 3
GTTTTAGAGTCATGTTGTTTAGAATGGTACCAAAAC CGCCACTATAATCGGTATAGACACCTTTAT 2
GTTTTAGAGTCATGTTGTTTAGAATGGTACCAAAAC TGGGTTGACTAAAGAGCCGTCAAAAGTTTT 5
GTTTTAGAGTCATGTTGTTTAGAATGGTACCAAAAC TCAAGAAATTGCATTAAGTTCAAAAAATTT 1
GTTTTAGAGCCATGTTGTTAAAAAACAAACTATCAC
>-104--UAA702
GTTTTAGAGTCATGTTGTTTAGAATGGTACCAAAAC TCCTGCTTCTAGCAGGTGGATTGCGCTAAT 174
GTTTTAGAGTCATGTTGTTTAAAAACAAACTATCAC
>-105--ATCC-4200
GTTTTAGAGTCATGTTGTTTAGAATGGTACCAAAAC GGTTATTATGTTACTGGTTACTTTAAAGAC 6
GTTTTAGAGTCATGTTGTTTAGAATGGTACCAAAAC ATCTGCTGGCGTCACCTGTCCGACCACAGG 7
GTTTTAGAGTCATGTTGTTTAGAATGGTACCAAAAC ATAATGATGTACAATTTATTCAAAACCATA 8
GTTTTAGAGTCATGTTGTTTAGAATGGTACCAAAAC GCTTGGTTTTTCTGAATCAACTACGTTAAT 9
GTTTTAGAGTCATGTTGTTTGGAATGGTACCAAAAC GAAAAGCAGTTCGAGCGGAAACTGCGACCA 10
GTTTTAGAGTCATGTTGTTTGGAATGGTACCAAAAC GACTTACAAAAGACTGTGATTTACGTTATA 11
GTTTTAGAGTCATGTTGTTTAGAATGGTACCAAAAC AAACTTTTTTGATTTGGCTTTTTCTCCCCT 12
GTTTTATAGCCATGTTGTTAAAAAACAAACTATCAC
>-106--SF339
GTTTTAGAGTCATGTTGTTTAGAATGGTACCAAAAC ATTTCTCAGCATATCAATGCAGACACATTG 151
GTTTTAGAGTCATGTTGTTTGGAATGGTACCAAAAC GATGAATATCGTAGTTTTCCCGCTGTCTCT 152
GTTTTAGAGTCATGTTGTTTGGAATGGTACCAAAAC TTTAAAGGTATTTGGATCCCTAAAAACGTT 153
GTTTTAGAGTCATGTTGTTTAGAATGGTACCAAAAC TAAGTCGTAATCGTCTATCAGCGCCTTAAT 104
GTTTTAGAGTCATGTTGTTTAGAATGGTACCAAAAC GAACAAGCTAAAAGTGAATCACTCGGAATC 105
GTTTTAGAGTCATGTTGTTAAAAAACAAACTATCAC
>-107--Com7
GTTTTAGAGTCATGTTGTTTGGAATGGTACCAAAAC CAAAAAATGTTTGGAAGAGGCACGAGCCTT 154
GTTTTAGAGTCATGTTGTTTGGAATGGTACCAAAAC TGAGTCGTTAAAAGAAACAGCTGCTAATCT 155
GTTTTAGAGTCATGTTGTTTGGAATGGTACCAAAAC GCTTCATTCTTTTCGGAACATGTTGGGTAT 156
GTTTTAGAGTCATGTTGTTTGGAATGGTACCAAAAC TCAAGAAATTGCATTAAGTTCAAAAAATTT 1
GTTTTAGAGCCATGTTGTTAAAAAATAAACTATCAC
>-108--ARO1-DG
GTTTTAGAGTCATGTTGTTTGGAATGGTACCAAAAC TGAGCCCATTCTATAACAAGATTGTTATCG 13
GTTTTAGAGTCATGTTGTTTGGAATGGTACCAAAAC GCTTCGTTAAAAATTCAGCTTTCGAGTGAG 14
GTTTTAGAGTCATGTTGTTTGGAATGGTACCAAAAC ATAAAGTGGGGACTGCGGGAACCGGTGGAT 15
GTTTTAGAGTCATGTTGTTTAGAATGGTACCAAAAC CTGCCAGATTTCAGAGCGGATGAGCTGCCT 16
GTTTTAGAGCCATGTTGTTAAAAAACAAACTATCAC
>-109--TR197
GTTTTAGAGTCATGTTGTTTAGAATGGTACCAAAAC GTTTCGGCAAGGCGAACCCTGGTATTTGGT 92
GTTTTAGAGCCATGTTGTTAAAAAACAAACTATCAC
>-110--TX0470
GTTTTAGAGTCATGTTGTTTAGAATGGTACCAAAAC CCGCATTTATTTTTGCCTGCAATCGTTCAT 215
GTTTTAGTGTCATGTTGTTTAGAATGGTACCAAAAC GACTAACGTAGGTAAAAAACGAGTATTCTA 216
GTTTTAGAGTCATGTTGTTTAGAATGGTACCAAAAC AAACTTTTTTGATTTGGCTTTTTCTCCCCT 12
GTTTTATAGCCATGTTGTTAAAAAACAAACTATCAC
>-111--B653
GTTTTAGAGTCATGTTGTTTAGAATGGTACCAAAAC TGGCGAAACAGGTGAACTGTCAATTGCAGA 157
GTTTTAGAGCCATGTTGTTAAAAAACAAACTATCAC
>-112--D173
GTTTTAGAGTCATGTTGTTTAGAATGGTACCAAAAC GGTTATTATGTTACTGGTTACTTTAAAGAC 6
GTTTTAGAGTCATGTTGTTTAGAATGGTACCAAAAC GAAAAGCAGTTCGAGCGGAAACTGCGACCA 10
GTTTTAGAGTCATGTTGTTTGGAATGGTACCAAAAC GACTTACAAAAGACTGTGATTTACGTTATA 11
GTTTTAGAGTCATGTTGTTTAGAATGGTACCAAAAC AAACTTTTTTGATTTGGCTTTTTCTCCCCT 12
GTTTTATAGCCATGTTGTTAAAAAACAAACTATCAC
>-113--ATCC-6055
GTTTTAGAGTCATGTTGTTTAGAATGGTACCAAAAC TCACTACATTTTTTAAAGAGTCTAAGTTTT 219
GTTTTAGAGTCATGTTGTTTAGAATGGTACCAAAAC CAGCCATTTGCCCACATGCCACGTGCGGCA 220
GTTTTAGAGTCATGTTGTTTAGAATGGTACCAAAAC GACTGCTATCACGAGCGCTTTACATATATT 221
GTTTTAGAGTCATGTTGTTTAGAATGGTACCAAAAC CCAAGTTGGTACGATTACTCAAAAATTAGA 85
GTTTTATAGCCATGTTGTTAAAAAACAAACTATCAC
>-116--2924
GTTTTAGAGTCATGTTGTTTAGAATGGTACCAAAAC GGGAATTTTAGATTCCGATGCAGGACATCA 169
GTTTTAGAGTCATGTTGTTTAGAATGGTACCAAAAC ACAGAAATATCAAACGCAAAAAAAGGTTTC 170
GTTTTAGAGTCATGTTGTTTAGAATGGTACCAAAAC GTTAAATTTTACATCAACAAGCCAACCGTT 171
GTTTTAGAGTCATGTTGTTTAGAATGGTACCAAAAC GACTTACAAAAGACTGTGATTTACGTTATA 11
GTTTTAGAGTCATGTTGTTTAGAATGGTACCAAAAC AAACTTTTTTGATTTGGCTTTTTCTCCCCT 12
GTTTTAGAGCCATGTTGTTAAAAAACAAACTATCAC
>-11--T2
GTTTTAGAGTCATGTTGTTTGGAATGGTACCAAAAC AAACTTTTTTGATTTGGCTTTTTCTCCCCT 12
GTTTTATAGCCATGTTGTTAAAAAACAAACTATCAC
>-11--TX0860
GTTTTAGAGTCATGTTGTTTGGAATGGTACCAAAAC AAACTTTTTTGATTTGGCTTTTTCTCCCCT 12
GTTTTATAGCCATGTTGTTAAAAAACAAACTATCAC
>-141--GAN13
GTTTTAGAGTCATGTTGTTTAGAATGGTACCAAAAC CTGCCAGATTTCAGAGCGGATGAGCTGCCT 16
GTTTTAGAGTCATGTTGTTAAAAAACAAACTATCAC
>-165--KS19
GTTTTAGAGTCATGTTGTTTAGAATGGTACCAAAAC CTGCCAGATTTCAGAGCGGATGAGCTGCCT 16
GTTTTAGAGTCATGTTGTTAAAAAACAAACTATCAC
>-16--D6
GTTTTAGAGTCATGTTGTTTAGAATGGTACCAAAAC GGGATTTACAATAACTTCGCTACCATCTTC 21
GTTTTAGAGTCATGTTGTTTAGAATGGTACCAAAAC TTATGTGATTGAGGGAATTTTGATTGATGC 22
GTTTTAGAGTCATGTTGTTTAGAATGGTACCAAAAC ATAAGGCTAAAGAATCTATCAAGAAAGTAA 23
GTTTTAGAGTCATGTTGTTTAGAATGGTACCAAAAC CTTAAAGCGTTCCGAATAGCGTTCTAAGAA 24
GTTTTAGAGTCATGTTGTTTAGAATGGTACCAAAAC TAAGCATTTTTTTGATGTGTAATACTTATC 25
GTTTTAGAGTCATGTTGTTTAGAATGGTACCAAAAC TTCCAAAATTTAGAACAAGAAAAAAAGACC 26
GTTTTAGAGTCATGTTGTTTAGAATGGTACCAAAAC GCATTTTTGTAGTTCTTACTATTCTTGCTT 27
GTTTTAGAGTCATGTTGTTTAGAATGGTACCAAAAC TCGACCGTCCCATGTTGGAGCTCCAATCAA 28
GTTTTAGAGTCATGTTGTTTAGAATGGTACCAAAAC CTTATTTAAAAGACGGCAATATTAAAAACA 29
GTTTTAGAGTCATGTTGTTTAGAATGGTACCAAAAC AAACTTTTTTGATTTGGCTTTTTCTCCCCT 12
GTTTTATAGCCATGTTGTTAAAAAACAAACTATCAC
>-16--SDVK1A
GTTTTAGAGTCATGTTGTTTAGAATGGTACCAAAAC GGGATTTACAATAACTTCGCTACCATCTTC 21
GTTTTAGAGTCATGTTGTTTAGAATGGTACCAAAAC TTATGTGATTGAGGGAATTTTGATTGATGC 22
GTTTTAGAGTCATGTTGTTTAGAATGGTACCAAAAC ATAAGGCTAAAGAATCTATCAAGAAAGTAA 23
GTTTTAGAGTCATGTTGTTTAGAATGGTACCAAAAC CTTAAAGCGTTCCGAATAGCGTTCTAAGAA 24
GTTTTAGAGTCATGTTGTTTAGAATGGTACCAAAAC TAAGCATTTTTTTGATGTGTAATACTTATC 25
GTTTTAGAGTCATGTTGTTTAGAATGGTACCAAAAC GCATTTTTGTAGTTCTTACTATTCTTGCTT 27
GTTTTAGAGTCATGTTGTTTAGAATGGTACCAAAAC TCGACCGTCCCATGTTGGAGCTCCAATCAA 28
GTTTTAGAGTCATGTTGTTTAGAATGGTACCAAAAC CTTATTTAAAAGACGGCAATATTAAAAACA 29
GTTTTAGAGTCATGTTGTTTAGAATGGTACCAAAAC AAACTTTTTTGATTTGGCTTTTTCTCCCCT 12
GTTTTATAGCCATGTTGTTAAAAAACAAACTATCAC
>-191--DENG1
GTTTTAGAGTCATGTTGTTTAGAATGGTACCAAAAC GGTTATTATGTTACTGGTTACTTTAAAGAC 6
GTTTTAGAGTCATGTTGTTTAGAATGGTACCAAAAC ATAATGATGTACAATTTATTCAAAACCATA 8
GTTTTAGAGTCATGTTGTTTAGAATGGTACCAAAAC GAAAAGCAGTTCGAGCGGAAACTGCGACCA 10
GTTTTAGAGTCATGTTGTTTGGAATGGTACCAAAAC GACTTACAAAAGACTGTGATTTACGTTATA 11
GTTTTAGAGTCATGTTGTTTAGAATGGTACCAAAAC AAACTTTTTTGATTTGGCTTTTTCTCCCCT 12
GTTTTATAGCCATGTTGTTAAAAAACAAACTATCAC
>-19--T16
GTTTTAGAGTCATGTTGTTTAGAATGGTACCAAAAC CCATACTCCGTATACAGGCGCTGACAAGCT 30
GTTTTAGAGTCATGTTGTTTAGAATGGTACCAAAAC CGTTTAAACTATCGTAGTTATTTACAAGTA 31
GTTTTAGAGTCATGTTGTTTAGAATGGTACCAAAAC GTATCTATCCGAAATTTACTAACCCCGCTT 32
GTTTTAGAGTCATGTTGTTTAGAATGGTACCAAAAC CCCTATTACATTCTTCGTATCGCTTGTGCT 33
GTTTTAGAGTCATGTTGTTTAAAAACAAACTATCAC
>-19-TX0043
GTTTTAGAGTCATGTTGTTTAGAATGGTACCAAAAC CCCTATTACATTCTTCGTATCGCTTGTGCT 33
GTTTTAGAGTCATGTTGTTTAAAAACAAACTATCAC
>-19--X98
GTTTTAGAGTCATGTTGTTTAGAATGGTACCAAAAC CCATACTCCGTATACAGGCGCTGACAAGCT 30
GTTTTAGAGTCATGTTGTTTAGAATGGTACCAAAAC CGTTTAAACTATCGTAGTTATTTACAAGTA 31
GTTTTAGAGTCATGTTGTTTAGAATGGTACCAAAAC GTATCTATCCGAAATTTACTAACCCCGCTT 32
GTTTTAGAGTCATGTTGTTTAGAATGGTACCAAAAC CCCTATTACATTCTTCGTATCGCTTGTGCT 33
GTTTTAGAGTCATGTTGTTTAAAAACAAACTATCAC
>-1--OG1RF
GTTTTAGAGTCATGTTGTTTAGAATGGTACCAAAAC CTTATCGTAGTGCCATCTAACAAATGCTAG 34
GTTTTAGAGTCATGTTGTTTAGAATGGTACCAAAAC CTTCCTCTGGTAAATTCTTAATGTCTGCAT 35
GTTTTAGAGTCATGTTGTTTAGAATGGTACCAAAAC GCCGTAAGTTATTAGAAAAATATCCAACCA 36
GTTTTAGAGTCATGTTGTTTAGAATGGTACCAAAAC GCTAATTTAAAGGCAAAGGCAAGAATAGAA 37
GTTTTAGAGTCATGTTGTTCAGAATGGTACCAAAAC CTAATGTCAAAACAGCAGCTACATTTCTCC 38
GTTTTAGAGTCATGTTGTTTAGAATGGTACCAAAAC TGGGTTGACTAAAGAGCCGTCAAAAGTTTT 5
GTTTTAGAGTCATGTTGTTTAGAATGGTACCAAAAC TCAAGAAATTGCATTAAGTTCAAAAAATTT 1
GTTTTAGAGCCATGTTGTTAAAAAACAAACTATCAC
>-21--ATCC-29200
GTTTTAGAGTCATGTTGTTTAGAATGGTACCAAAAC TGCACCGTCAACGTATGTTGGGAGCTCGTA 39
GTTTTAGAGTCATGTTGTTTAGAATGGTACCAAAAC AGCAAAAGAAGAAAAGAAAACAAAAGTTGC 40
GTTTTAGAGTCATGTTGTTTAGAATGGTACCAAAAC TGGGTTGACTAAAGAGCCGTCAAAAGTTTT 5
GTTTTAGAGTCATGTTGTTTAGAATGGTACCAAAAC TCAAGAAATTGCATTAAGTTCAAAAAATTT 1
GTTTTAGAGCCATGTTGTTAAAAAACAAACTATCAC
>-21--Com6
GTTTTAGAGTCATGTTGTTTAGAATGGTACCAAAAC ATGTTGAAGTAGAGCGTGATGCAATCCTAA 41
GTTTTAGAGTCATGTTGTTTAGAATGGTACCAAAAC GCTAATTTAAAGGCAAAGGCAAGAATAGAA 37
GTTTTAGAGTCATGTTGTTTAGAATGGTACCAAAAC TCAAGAAATTGCATTAAGTTCAAAAAATTT 1
GTTTTAGAGCCATGTTGTTAAAAAACAAACTATCAC
>-21--Pan7
GTTTTAGAGTCATGTTGTTTAGAATGGTACCAAAAC TGCACCGTCAACGTATGTTGGGAGCTCGTA 39
GTTTTAGAGTCATGTTGTTTAGAATGGTACCAAAAC AGCAAAAGAAGAAAAGAAAACAAAAGTTGC 40
GTTTTAGAGTCATGTTGTTTAGAATGGTACCAAAAC TGGGTTGACTAAAGAGCCGTCAAAAGTTTT 5
GTTTTAGAGTCATGTTGTTTAGAATGGTACCAAAAC TCAAGAAATTGCATTAAGTTCAAAAAATTT 1
GTTTTAGAGCCATGTTGTTAAAAAACAAACTATCAC
>-21--SF24396
GTTTTAGAGTCATGTTGTTTAGAATGGTACCAAAAC TGCACCGTCAACGTATGTTGGGAGCTCGTA 39
GTTTTAGAGTCATGTTGTTTAGAATGGTACCAAAAC AGCAAAAGAAGAAAAGAAAACAAAAGTTGC 40
GTTTTAGAGTCATGTTGTTTAGAATGGTACCAAAAC TGGGTTGACTAAAGAGCCGTCAAAAGTTTT 5
GTTTTAGAGTCATGTTGTTTAGAATGGTACCAAAAC TGGGTTGACTAAAGAGCCGTCAAAAGTTTT 5
GTTTTAGAGTCATGTTGTTTAGAATGGTACCAAAAC TCAAGAAATTGCATTAAGTTCAAAAAATTT 1
GTTTTAGAGCCATGTTGTTAAAAAACAAACTATCAC
>-21--T1
GTTTTAGAGTCATGTTGTTTAGAATGGTACCAAAAC ATAAAATTATTCGATTAAGTAAGGCATTAG 42
GTTTTAGAGTCATGTTGTTTAGAATGGTACCAAAAC TCACTCGTAGGTACATATTAGGATAATATG 43
GTTTTAGAGTCATGTTGTTTAGAATGGTACCAAAAC AAAAACAATTTAAAAAAGAGCATTTATTAG 44
GTTTTAGAGTCATGTTGTTTAGAATGGTACCAAAAC TCAATATTAAGATTAACGAAACTAATAAAT 45
GTTTTAGAGTCATGTTGTTTAGAATGGTACCAAAAC TTATATTGAGTCACGTCCGAGAGTTTACGG 46
GTTTTAGAGTCATGTTGTTTAGAATGGTACCAAAAC AACAAATTCATCTATTGTTTCGCAATGTTC 47
GTTTTAGAGTCATGTTGTTTAGAATGGTACCAAAAC AAAATAAATGGAACTCATAGTAAGAGGGTT 48
GTTTTAGAGTCATGTTGTTTAGAATGGTACCAAAAC AAAAACATTAAGAGAAAAGATTATTATGCA 49
GTTTTAGAGTCATGTTGTTTAGAATGGTACCAAAAC TGAACAATCAGGTAAAGCATACTTTACAGA 50
GTTTTAGAGTCATGTTGTTTAGAATGGTACCAAAAC TGAGGTTTGTGTAACCAATTTACTGAAGCT 51
GTTTTAGAGTCATGTTGTTTAGAATGGTACCAAAAC TGCACCGTCAACGTATGTTGGGAGCTCGTA 39
GTTTTAGAGTCATGTTGTTTAGAATGGTACCAAAAC AGCAAAAGAAGAAAAGAAAACAAAAGTTGC 40
GTTTTAGAGTCATGTTGTTTAGAATGGTACCAAAAC TGGGTTGACTAAAGAGCCGTCAAAAGTTTT 5
GTTTTAGAGTCATGTTGTTTAGAATGGTACCAAAAC TCAAGAAATTGCATTAAGTTCAAAAAATTT 1
GTTTTAGAGCCATGTTGTTAAAAAACAAACTATCAC
>-21--TX0312
GTTTTAGAGTCATGTTGTTTAGAATGGTACCAAAAC TGCACCGTCAACGTATGTTGGGAGCTCGTA 39
GTTTTAGAGTCATGTTGTTTAGAATGGTACCAAAAC TCAAGAAATTGCATTAAGTTCAAAAAATTT 1
GTTTTAGAGCCATGTTGTTAAAAAACAAACTATCAC
>-23--UAA1180
GTTTTAGAGTCATGTTGTTTAGAATGGTACCAAAAC AGAAAGCTAAAAAGCGTTTTATTATTGCAC 172
GTTTTAGAGTCATGTTGTTTAGAATGGTACCAAAAC GTTAAATTTTACATCAACAAGCCAACCGTT 171
GTTTTAGAGTCATGTTGTTTAGAATGGTACCAAAAC CTTATTTAAAAGACGGCAATATTAAAAACA 29
GTTTTAGAGTCATGTTGTTTAGAATGGTACCAAAAT GCTTGGTTTTTCTGAATCAACTACGTTAAT 9
GTTTTAGAGTCATGTTGTTTGGAATGGTACCAAAAC GAAAAGCAGTTCGAGCGGAAACTGCGACCA 10
GTTTTAGAGTCATGTTGTTTAGAATGGTACCAAAAC AAACTTTTTTGATTTGGCTTTTTCTCCCCT 12
GTTTTATAGCCATGTTTTTAAAAAACAAACTATCAC
>-248--Symbioflor-1
GTTTTAGAGTCATGTTGTTTAGAATGGTACCAAAAC AAGTACGGCATTACGCATTCCCCACTTTCT 52
GTTTTAGAGTCATGTTGTTTAGAATGGTACCAAAAC GTAACAAACGATTAACTTTCGCATAGTCAT 53
GTTTTAGAGTCATGTTGTTTAGAATGGTACCAAAAC AACCGAACTTACACCAACTGCGGATGGTAT 54
GTTTTAGAGTCATGTTGTTTAGAATGGTACCAAAAC TATCGAAAATGATGTATTAATTTTAGGCTA 55
GTTTTAGAGTCATGTTGTTTAGAATGGTACCAAAAC TACCTATGCAGACATTAAGAATTTACCAGA 56
GTTTTAGAGTCATGTTGTTTAGAATGGTACCAAAAC TTATTTGAGAATCTGAAACATTTAGTTCAT 57
GTTTTAGAGTCATGTTGTTTAGAATGGTACCAAAAC ATTTTGATGCATTAGCACCAAAATCAAAAG 58
GTTTTAGAGTCATGTTGTTTAGAATGGTGCCAAAAC ATTACTTGTTAAGGCTTCAATTATCAATTC 59
GTTTTAGAGTCATGTTGTTTAGAATGGTACCAAAAC AAACTTTTTTGATTTGGCTTTTTCTCCCCT 12
GTTTTATAGTCATGTTGTTTAAAAACAAACTATCAC
>-249--MTmid9
GTTTTAGAGTCATGTTGTTTAGAATGGTACCAAAAC ATGAACCGAAAGTTACGCATACTGTTAGCA 226
GTTTTAGAGTCATGTTGTTTAGAATGGTACCAAAAC AGCTGCTGTAGACGGTCTTTTGCTTTTAAT 227
GTTTTAGAGTCATGTTGTTTAGAATGGTACCAAAAC TCTAGAAGAATATAGAGCTACTAAAAACAA 110
GTTTTAGAGTCATGTTGTTTAGAATGGTACCAAAAC CGTTCAATTTCTGATAAATCAGTAATTTCT 228
GTTTTAGAGTCATGTTGTTTAGAATGGTACCAAAAC ACCAGAAAGAGTTTTACGATACTATGATGA 91
GTTTTATAGCCATGTTGTTAAAAAACAAACTATCAC
>-250--B16457
GTTTTAGAGTCATGTTGTTTAGAATGGTACCAAAAC CAGCCATTTGCCCACATGCCACGTGCGGCA 220
GTTTTAGAGTCATGTTGTTTAGAATGGTACCAAAAC TTCCTAAAAACACAGACAGAGATTTCAATA 222
GTTTTAGAGTCATGTTGTTTAGAATGGTACCAAAAC TAATGTTACAACTAGTTTGTTATTACCATC 223
GTTTTAGAGTCATGTTGTTTAGAATGGTACCAAAAC CGTTGTTAAACATACAGATATCAATGATAA 224
GTTTTAGAGTCATGTTGTTTAGAATGGTACCAAAAC ATCAAAAGCAGTTGTGAAGACACCTGAAGC 225
GTTTTAGAGTCATGTTGTTTAGAATGGTACCAAAAC GACTGCTATCACGAGCGCTTTACATATATT 221
GTTTTAGAGTCATGTTGTTTAGAATGGTACCAAAAC CCAAGTTGGTACGATTACTCAAAAATTAGA 85
GTTTTATAGCCATGTTGTTAAAAAACAAACTATCAC
>-258--MD6
GTTTTAGAGTCATGTTGTTTAGAATGGTACCAAAAC GCTTGGTTTTTCTGAATCAACTACGTTAAT 9
GTTTTAGAGTCATGTTGTTTGGAATGGTACCAAAAC TTCACTTGAAACTGATATGCTTCATCTGTG 229
GTTTTAGAGTCATGTTGTTTAGAATGGTACCAAAAC AAACTTTTTTGATTTGGCTTTTTCTCCCCT 12
GTTTTATAGTCATGTTGTTAAAAAACAAACTATCAC
>-26--Engen0253
GTTTTAGAGTCATGTTGTTTAGAATGGTACCAAAAC ATAATGATGTACAATTTATTCAAAACCATA 8
GTTTTAGAGTCATGTTGTTTGGAATGGTACCAAAAC GACTTACAAAAGACTGTGATTTACGTTATA 11
GTTTTAGAGTCATGTTGTTTAGAATGGTACCAAAAC AAACTTTTTTGATTTGGCTTTTTCTCCCCT 12
GTTTTATAGCCATGTTGTTAAAAAACAAACTATCAC
>-26--UAA948
GTTTTAGAGTCATGTTGTTTAGAATGGTACCAAAAC ATAATGATGTACAATTTATTCAAAACCATA 8
GTTTTAGAGTCATGTTGTTTGGAATGGTACCAAAAC GACTTACAAAAGACTGTGATTTACGTTATA 11
GTTTTAGAGTCATGTTGTTTAGAATGGTACCAAAAC AAACTTTTTTGATTTGGCTTTTTCTCCCCT 12
GTTTTATAGCCATGTTGTTAAAAAACAAACTATCAC
>-287--TX1341
GTTTTAGAGTCATGTTGTTTAGAATGGTACCAAAAC ATAACTACTCGATTCCCTTTGTTTTCCTCT 60
GTTTTAGAGTCATGTTGTTTAGAATGGTACCAAAAC AATGAAGGGCTTGTTAGTGTCTAAAGTTTC 61
GTTTTAGAGTCATGTTGTTTGGAATGGTACCAAAAC AAAATTTACCAGATGATGTGAAACAATTTT 62
GTTTTAGAGTCATGTTGTTTGGAATGGTACCAAAAC TCAAGCTTGAGCATTTCGTTCTTCTTGATT 63
GTTTTAGAGTCATGTTGTTTAGAATGGTACCAAAAC AGAACTGGGAACCCTCCGAGCCGGTACCCT 64
GTTTTAGAGTCATGTTGTTTAGAATGGTACCAAAAC TTCTTCTTCAGGCAATAAATCATCTTTTAA 65
GTTTTAGAGTCATGTTGTTTAGAATGGTACCAAAAC GATGGCTATGACTTTGGTTATTATGCTGCT 66
GTTTTATAGCCATGTTGTTAAAAAACAAACTATCAC
>-28--B56765
GTTTTAGAGTCATGTTGTTTGGAATGGTACCAAAAC AAACTTTTTTGATTTGGCTTTTTCTCCCCT 12
GTTTTATAGCCATGTTGTTAAAAAACAAACTATCAC
>-28--SF21521
GTTTTAGAGTCATGTTGTTTGGAATGGTACCAAAAC AAACTTTTTTGATTTGGCTTTTTCTCCCCT 12
GTTTTATAGCCATGTTGTTAAAAAACAAACTATCAC
>-28--Y16-1
GTTTTAGAGTCATGTTGTTTGGAATGGTACCAAAAC AAACTTTTTTGATTTGGCTTTTTCTCCCCT 12
GTTTTATAGCCATGTTGTTAAAAAACAAACTATCAC
>-2--ERV103
GTTTTAGAGTCATGTTGTTTAGAATGGTACCAAAAC AACAAACCCTTGTTCAGCATAATGACTATA 67
GTTTTAGAGTCATGTTGTTTGGAATGGTACCAAAAC AAACTTTTTTGATTTGGCTTTTTCTCCCCT 12
GTTTTATAGCCATGTTGTTAAAAAACAAACTATCAC
>-2--ERV116
GTTTTAGAGTCATGTTGTTTAGAATGGTACCAAAAC AACAAACCCTTGTTCAGCATAATGACTATA 67
GTTTTAGAGTCATGTTGTTTGGAATGGTACCAAAAC AAACTTTTTTGATTTGGCTTTTTCTCCCCT 12
GTTTTATAGCCATGTTGTTAAAAAACAAACTATCAC
>-2--ERV129
GTTTTAGAGTCATGTTGTTTAGAATGGTACCAAAAC AACAAACCCTTGTTCAGCATAATGACTATA 67
GTTTTAGAGTCATGTTGTTTGGAATGGTACCAAAAC AAACTTTTTTGATTTGGCTTTTTCTCCCCT 12
GTTTTATAGCCATGTTGTTAAAAAACAAACTATCAC
>-2--ERV25
GTTTTAGAGTCATGTTGTTTAGAATGGTACCAAAAC AACAAACCCTTGTTCAGCATAATGACTATA 67
GTTTTAGAGTCATGTTGTTTGGAATGGTACCAAAAC AAACTTTTTTGATTTGGCTTTTTCTCCCCT 12
GTTTTATAGCCATGTTGTTAAAAAACAAACTATCAC
>-2--ERV31
GTTTTAGAGTCATGTTGTTTAGAATGGTACCAAAAC AACAAACCCTTGTTCAGCATAATGACTATA 67
GTTTTAGAGTCATGTTGTTTGGAATGGTACCAAAAC AAACTTTTTTGATTTGGCTTTTTCTCCCCT 12
GTTTTATAGCCATGTTGTTAAAAAACAAACTATCAC
>-2--ERV37
GTTTTAGAGTCATGTTGTTTAGAATGGTACCAAAAC AACAAACCCTTGTTCAGCATAATGACTATA 67
GTTTTAGAGTCATGTTGTTTGGAATGGTACCAAAAC AAACTTTTTTGATTTGGCTTTTTCTCCCCT 12
GTTTTATAGCCATGTTGTTAAAAAACAAACTATCAC
>-2--ERV41
GTTTTAGAGTCATGTTGTTTAGAATGGTACCAAAAC AACAAACCCTTGTTCAGCATAATGACTATA 67
GTTTTAGAGTCATGTTGTTTGGAATGGTACCAAAAC AAACTTTTTTGATTTGGCTTTTTCTCCCCT 12
GTTTTATAGCCATGTTGTTAAAAAACAAACTATCAC
>-2--ERV62
GTTTTAGAGTCATGTTGTTTAGAATGGTACCAAAAC AACAAACCCTTGTTCAGCATAATGACTATA 67
GTTTTAGAGTCATGTTGTTTGGAATGGTACCAAAAC AAACTTTTTTGATTTGGCTTTTTCTCCCCT 12
GTTTTATAGCCATGTTGTTAAAAAACAAACTATCAC
>-2-ERV63
GTTTTAGAGTCATGTTGTTTAGAATGGTACCAAAAC AACAAACCCTTGTTCAGCATAATGACTATA 67
GTTTTAGAGTCATGTTGTTTGGAATGGTACCAAAAC AAACTTTTTTGATTTGGCTTTTTCTCCCCT 12
GTTTTATAGCCATGTTGTTAAAAAACAAACTATCAC
>-2--ERV65
GTTTTAGAGTCATGTTGTTTAGAATGGTACCAAAAC AACAAACCCTTGTTCAGCATAATGACTATA 67
GTTTTAGAGTCATGTTGTTTGGAATGGTACCAAAAC AAACTTTTTTGATTTGGCTTTTTCTCCCCT 12
GTTTTATAGCCATGTTGTTAAAAAACAAACTATCAC
>-2--ERV68
GTTTTAGAGTCATGTTGTTTAGAATGGTACCAAAAC AACAAACCCTTGTTCAGCATAATGACTATA 67
GTTTTAGAGTCATGTTGTTTGGAATGGTACCAAAAC AAACTTTTTTGATTTGGCTTTTTCTCCCCT 12
GTTTTATAGCCATGTTGTTAAAAAACAAACTATCAC
>-2--ERV72
GTTTTAGAGTCATGTTGTTTAGAATGGTACCAAAAC AACAAACCCTTGTTCAGCATAATGACTATA 67
GTTTTAGAGTCATGTTGTTTGGAATGGTACCAAAAC AAACTTTTTTGATTTGGCTTTTTCTCCCCT 12
GTTTTATAGCCATGTTGTTAAAAAACAAACTATCAC
>-2--ERV81
GTTTTAGAGTCATGTTGTTTAGAATGGTACCAAAAC AACAAACCCTTGTTCAGCATAATGACTATA 67
GTTTTAGAGTCATGTTGTTTGGAATGGTACCAAAAC AAACTTTTTTGATTTGGCTTTTTCTCCCCT 12
GTTTTATAGCCATGTTGTTAAAAAACAAACTATCAC
>-2--ERV85
GTTTTAGAGTCATGTTGTTTAGAATGGTACCAAAAC AACAAACCCTTGTTCAGCATAATGACTATA 67
GTTTTAGAGTCATGTTGTTTGGAATGGTACCAAAAC AAACTTTTTTGATTTGGCTTTTTCTCCCCT 12
GTTTTATAGCCATGTTGTTAAAAAACAAACTATCAC
>-2--ERV93
GTTTTAGAGTCATGTTGTTTAGAATGGTACCAAAAC AACAAACCCTTGTTCAGCATAATGACTATA 67
GTTTTAGAGTCATGTTGTTTGGAATGGTACCAAAAC AAACTTTTTTGATTTGGCTTTTTCTCCCCT 12
GTTTTATAGCCATGTTGTTAAAAAACAAACTATCAC
>-2--SF24397
GTTTTAGAGTCATGTTGTTTAGAATGGTACCAAAAC AACAAACCCTTGTTCAGCATAATGACTATA 67
GTTTTAGAGTCATGTTGTTTGGAATGGTACCAAAAC AAACTTTTTTGATTTGGCTTTTTCTCCCCT 12
GTTTTATAGCCATGTTGTTAAAAAACAAACTATCAC
>-2--SF24413
GTTTTAGAGTCATGTTGTTTAGAATGGTACCAAAAC AACAAACCCTTGTTCAGCATAATGACTATA 67
GTTTTAGAGTCATGTTGTTTGGAATGGTACCAAAAC AAACTTTTTTGATTTGGCTTTTTCTCCCCT 12
GTTTTATAGCCATGTTGTTAAAAAACAAACTATCAC
>-2--SF28073
GTTTTAGAGTCATGTTGTTTAGAATGGTACCAAAAC AACAAACCCTTGTTCAGCATAATGACTATA 67
GTTTTAGAGTCATGTTGTTTGGAATGGTACCAAAAC AAACTTTTTTGATTTGGCTTTTTCTCCCCT 12
GTTTTATAGCCATGTTGTTAAAAAACAAACTATCAC
>-2--TX0104
GTTTTAGAGTCATGTTGTTTAGAATGGTACCAAAAC AACAAACCCTTGTTCAGCATAATGACTATA 67
GTTTTAGAGTCATGTTGTTTGGAATGGTACCAAAAC AAACTTTTTTGATTTGGCTTTTTCTCCCCT 12
GTTTTATAGCCATGTTGTTAAAAAACAAACTATCAC
>-30--T21
GTTTTAGAGTCATGTTGTTTAGAATGGTACCAAAAC ATCTGCTGGCGTCACCTGTCCGACCACAGG 7
GTTTTAGAGTCATGTTGTTTAGAATGGTACCAAAAC ATAATGATGTACAATTTATTCAAAACCATA 8
GTTTTAGAGTCATGTTGTTTAGAATGGTACCAAAAC GCTTGGTTTTTCTGAATCAACTACGTTAAT 9
GTTTTAGAGTCATGTTGTTTGGAATGGTACCAAAAC GAAAAGCAGTTCGAGCGGAAACTGCGACCA 10
GTTTTAGAGTCATGTTGTTTGGAATGGTACCAAAAC GACTTACAAAAGACTGTGATTTACGTTATA 11
GTTTTAGAGTCATGTTGTTTAGAATGGTACCAAAAC AAACTTTTTTGATTTGGCTTTTTCTCCCCT 12
GTTTTATAGCCATGTTGTTAAAAAACAAACTATCAC
>-30--TX2134
GTTTTAGAGTCATGTTGTTTAGAATGGTACCAAAAC ATCTGCTGGCGTCACCTGTCCGACCACAGG 7
GTTTTAGAGTCATGTTGTTTAGAATGGTACCAAAAC GCTTGGTTTTTCTGAATCAACTACGTTAAT 9
GTTTTAGAGTCATGTTGTTTGGAATGGTACCAAAAC GAAAAGCAGTTCGAGCGGAAACTGCGACCA 10
GTTTTAGAGTCATGTTGTTTGGAATGGTACCAAAAC GACTTACAAAAGACTGTGATTTACGTTATA 11
GTTTTAGAGTCATGTTGTTTAGAATGGTACCAAAAC AAACTTTTTTGATTTGGCTTTTTCTCCCCT 12
GTTTTATAGCCATGTTGTTAAAAAACAAACTATCAC
>-32--D11610-10
GTTTTAGAGTCATGTTGTTTAGAATGGTACCAAAAC CCAACAATTCAGGAGGAAACCTTCTTCAGT 68
GTTTTAGAGTCATGTTGTTTAGAATGGTACCAAAAC TTCTTCTTCAGGCAATAAATCATCTTTTAA 65
GTTTTAGAGTCATGTTGTTTAGAATGGTACCAAAAC GATGGCTATGACTTTGGTTATTATGCTGCT 66
GTTTTATAGCCATGTTGTTAAAAAACAAACTATCAC
>-32--UAA905
GTTTTAGAGTCATGTTGTTTAGAATGGTACCAAAAC ATAACTACTCGATTCCCTTTGTTTTCCTCT 60
GTTTTAGAGTCATGTTGTTTAGAATGGTACCAAAAC CCAACAATTCAGGAGGAAACCTTCTTCAGT 68
GTTTTAGAGTCATGTTGTTTAGAATGGTACCAAAAC TCGTATATTTGTTCAAAATGTAAAGAACTT 69
GTTTTAGAGTCATGTTGTTTGGAATGGTACCAAAAC AAAATTTACCAGATGATGTGAAACAATTTT 62
GTTTTAGAGTCATGTTGTTTGGAATGGTACCAAAAC TCAAGCTTGAGCATTTCGTTCTTCTTGATT 63
GTTTTAGAGTCATGTTGTTTAGAATGGTACCAAAAC AGAACTGGGAACCCTCCGAGCCGGTACCCT 64
GTTTTAGAGTCATGTTGTTTAGAATGGTACCAAAAC TTCTTCTTCAGGCAATAAATCATCTTTTAA 65
GTTTTAGAGTCATGTTGTTTAGAATGGTACCAAAAC GATGGCTATGACTTTGGTTATTATGCTGCT 66
GTTTTATAGCCATGTTGTTAAAAAACAAACTATCAC
>-32--UAA906
GTTTTAGAGTCATGTTGTTTAGAATGGTACCAAAAC ATAACTACTCGATTCCCTTTGTTTTCCTCT 60
GTTTTAGAGTCATGTTGTTTAGAATGGTACCAAAAC CCAACAATTCAGGAGGAAACCTTCTTCAGT 68
GTTTTAGAGTCATGTTGTTTAGAATGGTACCAAAAC TCGTATATTTGTTCAAAATGTAAAGAACTT 69
GTTTTAGAGTCATGTTGTTTGGAATGGTACCAAAAC AAAATTTACCAGATGATGTGAAACAATTTT 62
GTTTTAGAGTCATGTTGTTTGGAATGGTACCAAAAC TCAAGCTTGAGCATTTCGTTCTTCTTGATT 63
GTTTTAGAGTCATGTTGTTTAGAATGGTACCAAAAC AGAACTGGGAACCCTCCGAGCCGGTACCCT 64
GTTTTAGAGTCATGTTGTTTAGAATGGTACCAAAAC TTCTTCTTCAGGCAATAAATCATCTTTTAA 65
GTTTTAGAGTCATGTTGTTTAGAATGGTACCAAAAC GATGGCTATGACTTTGGTTATTATGCTGCT 66
GTTTTATAGCCATGTTGTTAAAAAACAAACTATCAC
>-32--UAA943
GTTTTAGAGTCATGTTGTTTAGAATGGTACCAAAAC ATAACTACTCGATTCCCTTTGTTTTCCTCT 60
GTTTTAGAGTCATGTTGTTTAGAATGGTACCAAAAC CCAACAATTCAGGAGGAAACCTTCTTCAGT 68
GTTTTAGAGTCATGTTGTTTAGAATGGTACCAAAAC TCGTATATTTGTTCAAAATGTAAAGAACTT 69
GTTTTAGAGTCATGTTGTTTGGAATGGTACCAAAAC AAAATTTACCAGATGATGTGAAACAATTTT 62
GTTTTAGAGTCATGTTGTTTGGAATGGTACCAAAAC TCAAGCTTGAGCATTTCGTTCTTCTTGATT 63
GTTTTAGAGTCATGTTGTTTAGAATGGTACCAAAAC AGAACTGGGAACCCTCCGAGCCGGTACCCT 64
GTTTTAGAGTCATGTTGTTTAGAATGGTACCAAAAC TTCTTCTTCAGGCAATAAATCATCTTTTAA 65
GTTTTAGAGTCATGTTGTTTAGAATGGTACCAAAAC GATGGCTATGACTTTGGTTATTATGCTGCT 66
GTTTTATAGCCATGTTGTTAAAAAACAAACTATCAC
>-34--Com2
GTTTTAGAGTCATGTTGTTTAGAATGGTACCAAAAC TTCCAATTTTGGTTTTGTGACGATAGCTTT 158
GTTTTAGAGTCATGTTGTTTAGAATGGTACCAAAAC AGCATTAACTAAAGAACGGCGCATACCGAT 159
GTTTTAGAGTCATGTTGTTTAGAATGGTACCAAAAC GAAGAAATTTTAGCACGCAAAGCGAATGGA 160
GTTTTAGAGTCATGTTGTTTAGAATGGTACCAAAAC AAACTTTTTTGATTTGGCTTTTTCTCCCTT 161
GTTTTATAGTCATGTTGTTAAAAAACAAACTATCAC
>-364--TUSod-EF11
GTTTTAGAGTCATGTTGTTTAGAATGGTACCAAAAC AAAATAAATGGAACTCATAGTAAGAGGGTT 48
GTTTTAGAGTCATGTTGTTTAGAATGGTACCAAAAC AAAAACATTAAGAGAAAAGATTATTATGCA 49
GTTTTAGAGTCATGTTGTTTAGAATGGTACCAAAAC GCTAATTTAAAGGCAAAGGCAAGAATAGAA 37
GTTTTAGAGTCATGTTGTTTAGAATGGTACCAAAAC TCAAGAAATTGCATTAAGTTCAAAAAATTT 1
GTTTTAGAGCCATGTTGTTAAAAAACAAACTATCAC
>-36--T12
GTTTTAGAGTCATGTTGTTTAGAATGGTACCAAAAC CTGCCAGATTTCAGAGCGGATGAGCTGCCT 16
GTTTTAGAGTCATGTTGTTAAAAAACAAACTATCAC
>-40--7330082-2
GTTTTAGAGTCATGTTGTTTAGAATGGTACCAAAAC GCTAATTTAAAGGCAAAGGCAAGAATAGAA 37
GTTTTAGAGTCATGTTGTTTAGAATGGTACCAAAAC TGGTGAAGATGTTGATTCTGGATTATCAAA 74
GTTTTAGAGTCATGTTGTTTAGAATGGTACCAAAAC CACTTCCCAAATAGAAAGGACGATGAAACA 70
GTTTTAGAGTCATGTTGTTCAGAATGGTACTAAAAC CTAATGTCAAAACAGCAGCTACATTTCTCC 38
GTTTTAGAGTCATGTTGTTTAGAATGGTACCAAAAC TGGGTTGACTAAAGAGCCGTCAAAAGTTTT 5
GTTTTAGAGTCATGTTGTTTAGAATGGTACCAAAAC TCAAGAAATTGCATTAAGTTCAAAAAATTT 1
GTTTTAGAGCCATGTTGTTAAAAAACAAACTATCAC
>-40--A-3-1
GTTTTAGAGTCATGTTGTTTAGAATGGTACCAAAAC TCAAGAAATTGCATTAAGTTCAAAAAATTT 1
GTTTTAGAGCCATGTTGTTAAAAAACAAACTATCAC
>-40--ATCC-27959
GTTTTAGAGTCATGTTGTTTAGAATGGTACCAAAAC GCTAATTTAAAGGCAAAGGCAAGAATAGAA 37
GTTTTAGAGTCATGTTGTTTAGAATGGTACCAAAAC CACTTCCCAAATAGAAAGGACGATGAAACA 70
GTTTTAGAGTCATGTTGTTCAGAATGGTACCAAAAC CTAATGTCAAAACAGCAGCTACATTTCTCC 38
GTTTTAGAGTCATGTTGTTTAGAATGGTACCAAAAC TCAAGAAATTGCATTAAGTTCAAAAAATTT 1
GTTTTAGAGCCATGTTGTTAAAAAACAAACTATCAC
>-40--D32
GTTTTAGAGTCATGTTGTTTAGAATGGTACCAAAAC ATGATGAAATTAATCGAATTAGACAACGGA 71
GTTTTAGAGTCATGTTGTTTAGAATGGTACCAAAAC TCAGCACATGGATTATGATATTGTCAAAGA 72
GTTTTAGAGTCATGTTGTTTAGAATGGTACCAAAAC TTATCGATTTCTTGTTGGATCTGAGTACTT 73
GTTTTAGAGTCATGTTGTTTAGAATGGTACCAAAAC TGAGGTTTGTGTAACCAATTTACTGAAGCT 51
GTTTTAGAGTCATGTTGTTTAGAATGGTACCAAAAC TGCACCGTCAACGTATGTTGGGAGCTCGTA 39
GTTTTAGAGTCATGTTGTTTAGAATGTTACCAAAAC AGCAAAAGAAGAAAAGAAAACAAAAGTTGC 40
GTTTTAGAGTCATGTTGTTTAGAATGGTACCAAAAC ATGTTGAAGTAGAGCGTGATGCAATCCTAA 41
GTTTTAGAGTCATGTTGTTTAGAATGGTACCAAAAC GCTAATTTAAAGGCAAAGGCAAGAATAGAA 37
GTTTTAGAGTCATGTTGTTTAGAATGGTACCAAAAC TGGTGAAGATGTTGATTCTGGATTATCAAA 74
GTTTTAGAGTCATGTTGTTTAGAATGGTACCAAAAC CACTTCCCAAATAGAAAGGACGATGAAACA 70
GTTTTAGAGTCATGTTGTTCAGAATGGTACCAAAAC CTAATGTCAAAACAGCAGCTACATTTCTCC 38
GTTTTAGAGTCATGTTGTTTAGAATGGTACCAAAAC TGGGTTGACTAAAGAGCCGTCAAAAGTTTT 5
GTTTTAGAGTCATGTTGTTTAGAATGGTACCAAAAC TCAAGAAATTGCATTAAGTTCAAAAAATTT 1
GTTTTAGAGCCATGTTGTTAAAAAACAAACTATCAC
>-40--E1
GTTTTAGAGTCATGTTGTTTAGAATGGTACCAAAAC TGGGTTGACTAAAGAGCCGTCAAAAGTTTT 5
GTTTTAGAGTCATGTTGTTTAGAATGGTACCAAAAC TCAAGAAATTGCATTAAGTTCAAAAAATTT 1
GTTTTAGAGCCATGTTGTTAAAAAACAAACTATCAC
>-40--JH1
GTTTTAGAGTCATGTTGTTTAGAATGGTACCAAAAC GCTAATTTAAAGGCAAAGGCAAGAATAGAA 37
GTTTTAGAGTCATGTTGTTTAGAATGGTACCAAAAC CACTTCCCAAATAGAAAGGACGATGAAACA 70
GTTTTAGAGTCATGTTGTTCAGAATGGTACCAAAAC CTAATGTCAAAACAGCAGCTACATTTCTCC 38
GTTTTAGAGTCATGTTGTTTAGAATGGTACCAAAAC TGGGTTGACTAAAGAGCCGTCAAAAGTTTT 5
GTTTTAGAGTCATGTTGTTTAGAATGGTACCAAAAC TCAAGAAATTGCATTAAGTTCAAAAAATTT 1
GTTTTAGAGCCATGTTGTTAAAAAACAAACTATCAC
>-40--Merz192
GTTTTAGAGTCATGTTGTTTAGAATGGTACCAAAAC CACTTCCCAAATAGAAAGGACGATGAAACA 70
GTTTTAGAGTCATGTTGTTCAGAATGGTACCAAAAC CTAATGTCAAAACAGCAGCTACATTTCTCC 38
GTTTTAGAGTCATGTTGTTTAGAATGGTACCAAAAC TGGGTTGACTAAAGAGCCGTCAAAAGTTTT 5
GTTTTAGAGTCATGTTGTTTAGAATGGTACCAAAAC TCAAGAAATTGCATTAAGTTCAAAAAATTT 1
GTTTTAGAGCCATGTTGTTAAAAAACAAACTATCAC
>-40--Merz89
GTTTTAGAGTCATGTTGTTTAGAATGGTACCAAAAC GCTAATTTAAAGGCAAAGGCAAGAATAGAA 37
GTTTTAGAGTCATGTTGTTTAGAATGGTACCAAAAC CACTTCCCAAATAGAAAGGACGATGAAACA 70
GTTTTAGAGTCATGTTGTTCAGAATGGTACCAAAAC CTAATGTCAAAACAGCAGCTACATTTCTCC 38
GTTTTAGAGTCATGTTGTTTAGAATGGTACCAAAAC TGGGTTGACTAAAGAGCCGTCAAAAGTTTT 5
GTTTTAGAGTCATGTTGTTTAGAATGGTACCAAAAC TCAAGAAATTGCATTAAGTTCAAAAAATTT 1
GTTTTAGAGCCATGTTGTTAAAAAACAAACTATCAC
>-40--PC1-1
GTTTTAGAGTCATGTTGTTTAGAATGGTACCAAAAC GCTAATTTAAAGGCAAAGGCAAGAATAGAA 37
GTTTTAGAGTCATGTTGTTTAGAATGGTACCAAAAC CACTTCCCAAATAGAAAGGACGATGAAACA 70
GTTTTAGAGTCATGTTGTTCAGAATGGTACCAAAAC CTAATGTCAAAACAGCAGCTACATTTCTCC 38
GTTTTAGAGTCATGTTGTTTAGAATGGTACCAAAAC TGGGTTGACTAAAGAGCCGTCAAAAGTTTT 5
GTTTTAGAGTCATGTTGTTTAGAATGGTACCAAAAC TCAAGAAATTGCATTAAGTTCAAAAAATTT 1
GTTTTAGAGCCATGTTGTTAAAAAACAAACTATCAC
>-40--RC73
GTTTTAGAGTCATGTTGTTTAGAATGGTACCAAAAC CACTTCCCAAATAGAAAGGACGATGAAACA 70
GTTTTAGAGTCATGTTGTTCAGAATGGTACCAAAAC CTAATGTCAAAACAGCAGCTACATTTCTCC 38
GTTTTAGAGTCATGTTGTTTAGAATGGTACCAAAAC TGGGTTGACTAAAGAGCCGTCAAAAGTTTT 5
GTTTTAGAGTCATGTTGTTTAGAATGGTACCAAAAC TCAAGAAATTGCATTAAGTTCAAAAAATTT 1
GTTTTAGAGCCATGTTGTTAAAAAACAAACTATCAC
>-412--TX1346
GTTTTAGAGTCATGTTGTTTAGAATGGTACCAAAAC AAACTATTATTTTGACATAACACAGACTAT 75
GTTTTAGAGTCATGTTGTTTAGAATGGTACCAAAAC CGATCCTAATAATGAAACATCATCGATATA 76
GTTTTAGAGTCATGTTGTTTAGAGTGGTACCAAAAC AAGAAGCAAAAGAGAACATGATTGCCGTTT 77
GTTTTAGAGTTATGTTGTTTAGAATGGTACCAAAAC ATTTATATCCAATCACAATAGCAATACCTT 78
GTTTTAGAGTCATGTTGTTTGGAATGGTACCAAAAC TGATCGTGGATTTTCTGACAGGTTGGATCA 79
GTTTTAGAGTCATGTTGTTTAGAATGGTGCCAAAAC ATTACTTGTTAAGGCTTCAATTATCAATTC 59
GTTTTAGAGTCATGTTGTTTAGAATGGTACCAAAAC AAACTTTTTTGATTTGGCTTTTTCTCCCCT 12
GTTTTATAGTCATGTTGTTTAAAAACAAACTATCAC
>-47--7330245-2
GTTTTAGAGTCATGTTGTTTAGAATGGTACCAAAAC GTTTCGGCAAGGCGAACCCTGGTATTTGGT 92
GTTTTAGAGCCATGTTGTTAAAAAACAAACTATCAC
>-479--R508
GTTTTAGAGTCATGTTGTTTAGAATGGTACCAAAAC CTGCCAGATTTCAGAGCGGATGAGCTGCCT 16
GTTTTAGAGTCATGTTGTTAAAAAACAAACTATCAC
>-47--D3
GTTTTAGAGTCATGTTGTTTAGAATGGTACCAAAAC GTTTCGGCAAGGCGAACCCTGGTATTTGGT 92
GTTTTAGAGCCATGTTGTTAAAAAACAAACTATCAC
>-4--E99
GTTTTAGAGTCATGTTGTTTAGAATGGTACCAAAAC AAACTTTTTTGATTTGGCTTTTTCTCCCCT 12
GTTTTATAGCCATGTTGTTAAAAAACAAACTATCAC
>-4--HIP11704
GTTTTAGAGTCATGTTGTTTAGAATGGTACCAAAAC AAACTTTTTTGATTTGGCTTTTTCTCCCCT 12
GTTTTATAGCCATGTTGTTAAAAAACAAACTATCAC
>-4--NJ44
GTTTTAGAGTCATGTTGTTTAGAATGGTACCAAAAC ATAACTACTCGATTCCCTTTGTTTTCCTCT 60
GTTTTAGAGTCATGTTGTTTAGAATGGTACCAAAAC GATGGCTATGACTTTGGTTATTATGCTGCT 66
GTTTTATAGCCATGTTGTTAAAAAACAAACTATCAC
>-4--TX0855
GTTTTAGAGTCATGTTGTTTAGAATGGTACCAAAAC AAACTTTTTTGATTTGGCTTTTTCTCCCCT 12
GTTTTATAGCCATGTTGTTAAAAAACAAACTATCAC
>-53--RMC5
GTTTTAGAGTCATGTTGTTTAGAATGGTACCAAAAC GTTTCGGCAAGGCGAACCCTGGTATTTGGT 92
GTTTTAGAGCCATGTTGTTAAAAAACAAACTATCAC
>-55--DS5
GTTTTAGAGTCATGTTGTTTAGAATGGTACCAAAAC AAAATAAATGGAACTCATAGTAAGAGGGTT 48
GTTTTAGAGTCATGTTGTTTAGAATGGTACCAAAAC AAAAACATTAAGAGAAAAGATTATTATGCA 49
GTTTTAGAGTCATGTTGTTTAGAATGGTACCAAAAC GCTAATTTAAAGGCAAAGGCAAGAATAGAA 37
GTTTTAGAGTCATGTTGTTTAGAATGGTACCAAAAC TGGTGAAGATGTTGATTCTGGATTATCAAA 74
GTTTTAGAGTCATGTTGTTTAGAATGGTACCAAAAC TCAAGAAATTGCATTAAGTTCAAAAAATTT 1
GTTTTAGAGCCATGTTGTTAAAAAACAAACTATCAC
>-59--UAA769
GTTTTAGAGTCATGTTGTTTAGAATGGTACCAAAAC CCTATTATAATTAGTAGGGGTATCATGATC 107
GTTTTAGAGTCATGTTGTTTAGAATGGTACCAAAAC CTGCTCTATATAAAGGATATTATTTGGCTT 109
GTTTTAGAGTCATGTTGTTTAGAATGGTACCAAAAC GAAAAAATCAAAGAAAAAGCGGCAGAAGTT 108
GTTTTAGAGTCATGTTGTTTAGAATGGTACCAAAAC ACCAGAAAGAGTTTTACGATACTATGATGA 91
GTTTTATAGCCATGTTGTTAAAAAATAAACTATCAC
>-6--10244
GTTTTAGAGTCATGTTGTTTAGAATGGTACCAAAAC AACAAACCCTTGTTCAGCATAATGACTATA 67
GTTTTAGAGTCATGTTGTTTGGAATGGTACCAAAAC AAACTTTTTTGATTTGGCTTTTTCTCCCCT 12
GTTTTATAGCCATGTTGTTAAAAAACAAACTATCAC
>-63--T6
GTTTTAGAGTCATGTTGTTTAGAATGGTACCAAAAC AAATTAAATTTTAGAATGAAGCGAGCGTGC 80
GTTTTAGAGCTATGTTGTTTAGAATGGCACCAAAAC TCAAGAAATTGCATTAAGTGATAAAAATTT 81
GTTTTAGAGCCATGTTGTTAAAAAACAAACTATCAC
>-64--12030
GTTTTAGAGTCATGTTGTTTAGAATGGTACCAAAAC CGATTGACCTAGGGTTAAGTTACTTACCTA 82
GTTTTAGAGTCATGTTGTTTAGAATGGTACCAAAAC TAGTGGGGTTTCGGGTTTAAACGTAGCTTC 86
GTTTTAGAGTCATGTTGTTTAGAATGGTACCAAAAC ACCTTTTAAATTATCTTTGTTAAGACGTAG 83
GTTTTAGAGTCATGTTGTTTAGAATGGTACCAAAAC CCAAGTTGGTACGATTACTCAAAAATTAGA 85
GTTTTATAGCCATGTTGTTTAAAAACAAACTATCAC
>-64--SF350
GTTTTAGAGTCATGTTGTTTAGAATGGTACCAAAAC CGATTGACCTAGGGTTAAGTTACTTACCTA 82
GTTTTAGAGTCATGTTGTTTAGAATGGTACCAAAAC TAGTGGGGTTTCGGGTTTAAACGTAGCTTC 86
GTTTTAGAGTCATGTTGTTTAGAATGGTACCAAAAC ACCTTTTAAATTATCTTTGTTAAGACGTAG 83
GTTTTAGAGTCATGTTGTTTAGAATGGTACCAAAAC CCAAGTTGGTACGATTACTCAAAAATTAGA 85
GTTTTATAGCCATGTTGTTTAAAAACAAACTATCAC
>-64--SF5039
GTTTTAGAGTCATGTTGTTTAGAATGGTACCAAAAC CGATTGACCTAGGGTTAAGTTACTTACCTA 82
GTTTTAGAGTCATGTTGTTTAGAATGGTACCAAAAC TAGTGGGGTTTCGGGTTTAAACGTAGCTTC 86
GTTTTAGAGTCATGTTGTTTAGAATGGTACCAAAAC ACCTTTTAAATTATCTTTGTTAAGACGTAG 83
GTTTTAGAGTCATGTTGTTTAGAATGGTACCAAAAC CCAAGTTGGTACGATTACTCAAAAATTAGA 85
GTTTTATAGCCATGTTGTTTAAAAACAAACTATCAC
>-64--SF6375
GTTTTAGAGTCATGTTGTTTAGAATGGTACCAAAAC CGATTGACCTAGGGTTAAGTTACTTACCTA 82
GTTTTAGAGTCATGTTGTTTAGAATGGTACCAAAAC TAGTGGGGTTTCGGGTTTAAACGTAGCTTC 86
GTTTTAGAGTCATGTTGTTTAGAATGGTACCAAAAC TAGTGGGGTTTCGGGTTTAAACGTAGCTTC 86
GTTTTAGAGTCATGTTGTTTAGAATGGTACCAAAAC ACCTTTTAAATTATCTTTGTTAAGACGTAG 83
GTTTTAGAGTCATGTTGTTTAGAATGGTACCAAAAC CCAAGTTGGTACGATTACTCAAAAATTAGA 85
GTTTTATAGCCATGTTGTTTAAAAACAAACTATCAC
>-64--T7
GTTTTAGAGTCATGTTGTTTAGAATGGTACCAAAAC CGATTGACCTAGGGTTAAGTTACTTACCTA 82
GTTTTAGAGTCATGTTGTTTAGAATGGTACCAAAAC ACCTTTTAAATTATCTTTGTTAAGACGTAG 83
GTTTTAGAGTCATGTTGTTTAGAATGGTACCAAAAC CCGTGGGCCTTCGGGTTTGTTCGTTACTTC 84
GTTTTAGAGTCATGTTGTTTAGAATGGTACCAAAAC ACCTTTTAAATTATCTTTGTTAAGACGTAG 83
GTTTTAGAGTCATGTTGTTTAGAATGGTACCAAAAC CCAAGTTGGTACGATTACTCAAAAATTAGA 85
GTTTTATAGCCATGTTGTTTAAAAACAAACTATCAC
>-64--TX1322
GTTTTAGAGTCATGTTGTTTAGAATGGTACCAAAAC CGATTGACCTAGGGTTAAGTTACTTACCTA 82
GTTTTAGAGTCATGTTGTTTAGAATGGTACCAAAAC TAGTGGGGTTTCGGGTTTAAACGTAGCTTC 86
GTTTTAGAGTCATGTTGTTTAGAATGGTACCAAAAC ACCTTTTAAATTATCTTTGTTAAGACGTAG 83
GTTTTAGAGTCATGTTGTTTAGAATGGTACCAAAAC CCAAGTTGGTACGATTACTCAAAAATTAGA 85
GTTTTATAGCCATGTTGTTTAAAAACAAACTATCAC
>-65--B301
GTTTTAGAGTCATGTTGTTTGGAATGGTACCAAAAC AAACTTCCGCATAGGTATCTTTTCTTACCT 87
GTTTTAGAGTCATGTTGTTTAGAATGGTGCCAAAAC AACATGGTAAGAAGTACCAAACACGTATGA 88
GTTTTAGAGTCATGTTGTTTAGAATGGTACCAAAAC AACAAACCCTTGTTCAGCATAATGACTATA 67
GTTTTAGAGTCATGTTGTTTGGAATGGTACCAAAAC AAACTTTTTTGATTTGGCTTTTTCTCCCCT 12
GTTTTATAGCCATGTTGTTAAAAAACAAACTATCAC
>-65--B345
GTTTTAGAGTCATGTTGTTTGGAATGGTACCAAAAC AAACTTCCGCATAGGTATCTTTTCTTACCT 87
GTTTTAGAGTCATGTTGTTTAGAATGGTGCCAAAAC AACATGGTAAGAAGTACCAAACACGTATGA 88
GTTTTAGAGTCATGTTGTTTAGAATGGTACCAAAAC AACAAACCCTTGTTCAGCATAATGACTATA 67
GTTTTAGAGTCATGTTGTTTGGAATGGTACCAAAAC AAACTTTTTTGATTTGGCTTTTTCTCCCCT 12
GTTTTATAGCCATGTTGTTAAAAAACAAACTATCAC
>-65--B347
GTTTTAGAGTCATGTTGTTTGGAATGGTACCAAAAC AAACTTCCGCATAGGTATCTTTTCTTACCT 87
GTTTTAGAGTCATGTTGTTTAGAATGGTGCCAAAAC AACATGGTAAGAAGTACCAAACACGTATGA 88
GTTTTAGAGTCATGTTGTTTAGAATGGTACCAAAAC AACAAACCCTTGTTCAGCATAATGACTATA 67
GTTTTAGAGTCATGTTGTTTGGAATGGTACCAAAAC AAACTTTTTTGATTTGGCTTTTTCTCCCCT 12
GTTTTATAGCCATGTTGTTAAAAAACAAACTATCAC
>-65--T11
GTTTTAGAGTCATGTTGTTTGGAATGGTACCAAAAC AAACTTCCGCATAGGTATCTTTTCTTACCT 87
GTTTTAGAGTCATGTTGTTTAGAATGGTGCCAAAAC AACATGGTAAGAAGTACCAAACACGTATGA 88
GTTTTAGAGTCATGTTGTTTAGAATGGTACCAAAAC AACAAACCCTTGTTCAGCATAATGACTATA 67
GTTTTAGAGTCATGTTGTTTGGAATGGTACCAAAAC AAACTTTTTTGATTTGGCTTTTTCTCCCCT 12
GTTTTATAGCCATGTTGTTAAAAAACAAACTATCAC
>-66--62
GTTTTAGAGTCATGTTGTTTAGAATGGTACCAAAAC CTTATTTAAAAGACGGCAATATTAAAAACA 29
GTTTTAGAGTCATGTTGTTTAGAATGGTACCAAAAC AAACTTTTTTGATTTGGCTTTTTCTCCCCT 12
GTTTTATAGCCATGTTGTTAAAAAACAAACTATCAC
>-66--T17
GTTTTAGAGTCATGTTGTTTAGAATGGTACCAAAAC CTTATTTAAAAGACGGCAATATTAAAAACA 29
GTTTTAGAGTCATGTTGTTTAGAATGGTACCAAAAC AAACTTTTTTGATTTGGCTTTTTCTCCCCT 12
GTTTTATAGCCATGTTGTTAAAAAACAAACTATCAC
>-67--T3
GTTTTAGAGTCATGTTGTTTGGAATGGTACCAAAAC AAACTTCCGCATAGGTATCTTTTCTTACCT 87
GTTTTAGAGTCATGTTGTTTAGAATGGTGCCAAAAC AACATGGTAAGAAGTACCAAACACGTATGA 88
GTTTTAGAGTCATGTTGTTTAGAATGGTACCAAAAC AACAAACCCTTGTTCAGCATAATGACTATA 67
GTTTTAGAGTCATGTTGTTTGGAATGGTACCAAAAC AAACTTTTTTGATTTGGCTTTTTCTCCCCT 12
GTTTTAGAGCCATGTTGTTAAAAAATAAACTATCAC
>-68--T5
GTTTTAGAGTCATGTTGTTTAGAATGGTACCAAAAC AACAATTAGCGCCAGCTGGCCAGATTCAAT 89
GTTTTAGAGTCATGTTGTTTAGAATGGTACCAAAAC AAACTTTTTTGATTTGGCTTTTTCTCCCCT 12
GTTTTATAGCCATGTTGTTAAAAAACAAACTATCAC
>-69--T9
GTTTTAGAGTCATGTTGTTTAGAATGGTACCAAAAC AGCCTTGCGGACACTGTTCGGACACCTTTC 90
GTTTTAGAGTCATGTTGTTTAGAATGGTACCAAAAC ACCAGAAAGAGTTTTACGATACTATGATGA 91
GTTTTAGAGCCATGTTGTTAAAAAACAAACTATCAC
>-6--B1005
GTTTTAGAGTCATGTTGTTTAGAATGGTACCAAAAC AACAAACCCTTGTTCAGCATAATGACTATA 67
GTTTTAGAGTCATGTTGTTTGGAATGGTACCAAAAC AAACTTTTTTGATTTGGCTTTTTCTCCCCT 12
GTTTTATAGCCATGTTGTTAAAAAACAAACTATCAC
>-6--B1138
GTTTTAGAGTCATGTTGTTTAGAATGGTACCAAAAC AACAAACCCTTGTTCAGCATAATGACTATA 67
GTTTTAGAGTCATGTTGTTTGGAATGGTACCAAAAC AAACTTTTTTGATTTGGCTTTTTCTCCCCT 12
GTTTTATAGCCATGTTGTTAAAAAACAAACTATCAC
>-6--B1249
GTTTTAGAGTCATGTTGTTTAGAATGGTACCAAAAC AACAAACCCTTGTTCAGCATAATGACTATA 67
GTTTTAGAGTCATGTTGTTTGGAATGGTACCAAAAC AAACTTTTTTGATTTGGCTTTTTCTCCCCT 12
GTTTTATAGCCATGTTGTTAAAAAACAAACTATCAC
>-6--B1290
GTTTTAGAGTCATGTTGTTTAGAATGGTACCAAAAC AACAAACCCTTGTTCAGCATAATGACTATA 67
GTTTTAGAGTCATGTTGTTTGGAATGGTACCAAAAC AAACTTTTTTGATTTGGCTTTTTCTCCCCT 12
GTTTTATAGCCATGTTGTTAAAAAACAAACTATCAC
>-6--B1327
GTTTTAGAGTCATGTTGTTTAGAATGGTACCAAAAC AACAAACCCTTGTTCAGCATAATGACTATA 67
GTTTTAGAGTCATGTTGTTTGGAATGGTACCAAAAC AAACTTTTTTGATTTGGCTTTTTCTCCCCT 12
GTTTTATAGCCATGTTGTTAAAAAACAAACTATCAC
>-6--B1376
GTTTTAGAGTCATGTTGTTTAGAATGGTACCAAAAC AACAAACCCTTGTTCAGCATAATGACTATA 67
GTTTTAGAGTCATGTTGTTTGGAATGGTACCAAAAC AAACTTTTTTGATTTGGCTTTTTCTCCCCT 12
GTTTTATAGCCATGTTGTTAAAAAACAAACTATCAC
>-6--B1385
GTTTTAGAGTCATGTTGTTTAGAATGGTACCAAAAC AACAAACCCTTGTTCAGCATAATGACTATA 67
GTTTTAGAGTCATGTTGTTTGGAATGGTACCAAAAC AAACTTTTTTGATTTGGCTTTTTCTCCCCT 12
GTTTTATAGCCATGTTGTTAAAAAACAAACTATCAC
>-6--B1441
GTTTTAGAGTCATGTTGTTTAGAATGGTACCAAAAC AACAAACCCTTGTTCAGCATAATGACTATA 67
GTTTTAGAGTCATGTTGTTTGGAATGGTACCAAAAC AAACTTTTTTGATTTGGCTTTTTCTCCCCT 12
GTTTTATAGCCATGTTGTTAAAAAACAAACTATCAC
>-6--B1505
GTTTTAGAGTCATGTTGTTTAGAATGGTACCAAAAC AACAAACCCTTGTTCAGCATAATGACTATA 67
GTTTTAGAGTCATGTTGTTTGGAATGGTACCAAAAC AAACTTTTTTGATTTGGCTTTTTCTCCCCT 12
GTTTTATAGCCATGTTGTTAAAAAACAAACTATCAC
>-6--B1532
GTTTTAGAGTCATGTTGTTTAGAATGGTACCAAAAC AACAAACCCTTGTTCAGCATAATGACTATA 67
GTTTTAGAGTCATGTTGTTTGGAATGGTACCAAAAC AAACTTTTTTGATTTGGCTTTTTCTCCCCT 12
GTTTTATAGCCATGTTGTTAAAAAACAAACTATCAC
>-6--B15725
GTTTTAGAGTCATGTTGTTTAGAATGGTACCAAAAC AACAAACCCTTGTTCAGCATAATGACTATA 67
GTTTTAGAGTCATGTTGTTTGGAATGGTACCAAAAC AAACTTTTTTGATTTGGCTTTTTCTCCCCT 12
GTTTTATAGCCATGTTGTTAAAAAACAAACTATCAC
>-6--B1586
GTTTTAGAGTCATGTTGTTTAGAATGGTACCAAAAC AACAAACCCTTGTTCAGCATAATGACTATA 67
GTTTTAGAGTCATGTTGTTTGGAATGGTACCAAAAC AAACTTTTTTGATTTGGCTTTTTCTCCCCT 12
GTTTTATAGCCATGTTGTTAAAAAACAAACTATCAC
>-6--B1618
GTTTTAGAGTCATGTTGTTTAGAATGGTACCAAAAC AACAAACCCTTGTTCAGCATAATGACTATA 67
GTTTTAGAGTCATGTTGTTTGGAATGGTACCAAAAC AAACTTTTTTGATTTGGCTTTTTCTCCCCT 12
GTTTTATAGCCATGTTGTTAAAAAACAAACTATCAC
>-6--B1623
GTTTTAGAGTCATGTTGTTTAGAATGGTACCAAAAC AACAAACCCTTGTTCAGCATAATGACTATA 67
GTTTTAGAGTCATGTTGTTTGGAATGGTACCAAAAC AAACTTTTTTGATTTGGCTTTTTCTCCCCT 12
GTTTTATAGCCATGTTGTTAAAAAACAAACTATCAC
>-6--B1678
GTTTTAGAGTCATGTTGTTTAGAATGGTACCAAAAC AACAAACCCTTGTTCAGCATAATGACTATA 67
GTTTTAGAGTCATGTTGTTTGGAATGGTACCAAAAC AAACTTTTTTGATTTGGCTTTTTCTCCCCT 12
GTTTTATAGCCATGTTGTTAAAAAACAAACTATCAC
>-6--B1696
GTTTTAGAGTCATGTTGTTTAGAATGGTACCAAAAC AACAAACCCTTGTTCAGCATAATGACTATA 67
GTTTTAGAGTCATGTTGTTTGGAATGGTACCAAAAC AAACTTTTTTGATTTGGCTTTTTCTCCCCT 12
GTTTTATAGCCATGTTGTTAAAAAACAAACTATCAC
>-6--B1719
GTTTTAGAGTCATGTTGTTTAGAATGGTACCAAAAC AACAAACCCTTGTTCAGCATAATGACTATA 67
GTTTTAGAGTCATGTTGTTTGGAATGGTACCAAAAC AAACTTTTTTGATTTGGCTTTTTCTCCCCT 12
GTTTTATAGCCATGTTGTTAAAAAACAAACTATCAC
>-6--B1734
GTTTTAGAGTCATGTTGTTTAGAATGGTACCAAAAC AACAAACCCTTGTTCAGCATAATGACTATA 67
GTTTTAGAGTCATGTTGTTTGGAATGGTACCAAAAC AAACTTTTTTGATTTGGCTTTTTCTCCCCT 12
GTTTTATAGCCATGTTGTTAAAAAACAAACTATCAC
>-6--B1843
GTTTTAGAGTCATGTTGTTTAGAATGGTACCAAAAC AACAAACCCTTGTTCAGCATAATGACTATA 67
GTTTTAGAGTCATGTTGTTTGGAATGGTACCAAAAC AAACTTTTTTGATTTGGCTTTTTCTCCCCT 12
GTTTTATAGCCATGTTGTTAAAAAACAAACTATCAC
>-6--B1851
GTTTTAGAGTCATGTTGTTTAGAATGGTACCAAAAC AACAAACCCTTGTTCAGCATAATGACTATA 67
GTTTTAGAGTCATGTTGTTTGGAATGGTACCAAAAC AAACTTTTTTGATTTGGCTTTTTCTCCCCT 12
GTTTTATAGCCATGTTGTTAAAAAACAAACTATCAC
>-6--B1874
GTTTTAGAGTCATGTTGTTTAGAATGGTACCAAAAC AACAAACCCTTGTTCAGCATAATGACTATA 67
GTTTTAGAGTCATGTTGTTTGGAATGGTACCAAAAC AAACTTTTTTGATTTGGCTTTTTCTCCCCT 12
GTTTTATAGCCATGTTGTTAAAAAACAAACTATCAC
>-6--B1933
GTTTTAGAGTCATGTTGTTTAGAATGGTACCAAAAC AACAAACCCTTGTTCAGCATAATGACTATA 67
GTTTTAGAGTCATGTTGTTTGGAATGGTACCAAAAC AAACTTTTTTGATTTGGCTTTTTCTCCCCT 12
GTTTTATAGCCATGTTGTTAAAAAACAAACTATCAC
>-6--B2202
GTTTTAGAGTCATGTTGTTTAGAATGGTACCAAAAC AACAAACCCTTGTTCAGCATAATGACTATA 67
GTTTTAGAGTCATGTTGTTTGGAATGGTACCAAAAC AAACTTTTTTGATTTGGCTTTTTCTCCCCT 12
GTTTTATAGCCATGTTGTTAAAAAACAAACTATCAC
>-6--B2211
GTTTTAGAGTCATGTTGTTTAGAATGGTACCAAAAC AACAAACCCTTGTTCAGCATAATGACTATA 67
GTTTTAGAGTCATGTTGTTTGGAATGGTACCAAAAC AAACTTTTTTGATTTGGCTTTTTCTCCCCT 12
GTTTTATAGCCATGTTGTTAAAAAACAAACTATCAC
>-6--B2255
GTTTTAGAGTCATGTTGTTTAGAATGGTACCAAAAC AACAAACCCTTGTTCAGCATAATGACTATA 67
GTTTTAGAGTCATGTTGTTTGGAATGGTACCAAAAC AAACTTTTTTGATTTGGCTTTTTCTCCCCT 12
GTTTTATAGCCATGTTGTTAAAAAACAAACTATCAC
>-6--B2277
GTTTTAGAGTCATGTTGTTTAGAATGGTACCAAAAC AACAAACCCTTGTTCAGCATAATGACTATA 67
GTTTTAGAGTCATGTTGTTTGGAATGGTACCAAAAC AAACTTTTTTGATTTGGCTTTTTCTCCCCT 12
GTTTTATAGCCATGTTGTTAAAAAACAAACTATCAC
>-6--B2391
GTTTTAGAGTCATGTTGTTTAGAATGGTACCAAAAC AACAAACCCTTGTTCAGCATAATGACTATA 67
GTTTTAGAGTCATGTTGTTTGGAATGGTACCAAAAC AAACTTTTTTGATTTGGCTTTTTCTCCCCT 12
GTTTTATAGCCATGTTGTTAAAAAACAAACTATCAC
>-6--B2488
GTTTTAGAGTCATGTTGTTTAGAATGGTACCAAAAC AACAAACCCTTGTTCAGCATAATGACTATA 67
GTTTTAGAGTCATGTTGTTTGGAATGGTACCAAAAC AAACTTTTTTGATTTGGCTTTTTCTCCCCT 12
GTTTTATAGCCATGTTGTTAAAAAACAAACTATCAC
>-6--B2535
GTTTTAGAGTCATGTTGTTTAGAATGGTACCAAAAC AACAAACCCTTGTTCAGCATAATGACTATA 67
GTTTTAGAGTCATGTTGTTTGGAATGGTACCAAAAC AAACTTTTTTGATTTGGCTTTTTCTCCCCT 12
GTTTTATAGCCATGTTGTTAAAAAACAAACTATCAC
>-6--B2557
GTTTTAGAGTCATGTTGTTTAGAATGGTACCAAAAC AACAAACCCTTGTTCAGCATAATGACTATA 67
GTTTTAGAGTCATGTTGTTTGGAATGGTACCAAAAC AAACTTTTTTGATTTGGCTTTTTCTCCCCT 12
GTTTTATAGCCATGTTGTTAAAAAACAAACTATCAC
>-6--B2593
GTTTTAGAGTCATGTTGTTTAGAATGGTACCAAAAC AACAAACCCTTGTTCAGCATAATGACTATA 67
GTTTTAGAGTCATGTTGTTTGGAATGGTACCAAAAC AAACTTTTTTGATTTGGCTTTTTCTCCCCT 12
GTTTTATAGCCATGTTGTTAAAAAACAAACTATCAC
>-6--B2670
GTTTTAGAGTCATGTTGTTTAGAATGGTACCAAAAC AACAAACCCTTGTTCAGCATAATGACTATA 67
GTTTTAGAGTCATGTTGTTTGGAATGGTACCAAAAC AAACTTTTTTGATTTGGCTTTTTCTCCCCT 12
GTTTTATAGCCATGTTGTTAAAAAACAAACTATCAC
>-6--B2685
GTTTTAGAGTCATGTTGTTTAGAATGGTACCAAAAC AACAAACCCTTGTTCAGCATAATGACTATA 67
GTTTTAGAGTCATGTTGTTTGGAATGGTACCAAAAC AAACTTTTTTGATTTGGCTTTTTCTCCCCT 12
GTTTTATAGCCATGTTGTTAAAAAACAAACTATCAC
>-6--B2687
GTTTTAGAGTCATGTTGTTTAGAATGGTACCAAAAC AACAAACCCTTGTTCAGCATAATGACTATA 67
GTTTTAGAGTCATGTTGTTTGGAATGGTACCAAAAC AAACTTTTTTGATTTGGCTTTTTCTCCCCT 12
GTTTTATAGCCATGTTGTTAAAAAACAAACTATCAC
>-6--B2802
GTTTTAGAGTCATGTTGTTTAGAATGGTACCAAAAC AACAAACCCTTGTTCAGCATAATGACTATA 67
GTTTTAGAGTCATGTTGTTTGGAATGGTACCAAAAC AAACTTTTTTGATTTGGCTTTTTCTCCCCT 12
GTTTTATAGCCATGTTGTTAAAAAACAAACTATCAC
>-6--B2813
GTTTTAGAGTCATGTTGTTTAGAATGGTACCAAAAC AACAAACCCTTGTTCAGCATAATGACTATA 67
GTTTTAGAGTCATGTTGTTTGGAATGGTACCAAAAC AAACTTTTTTGATTTGGCTTTTTCTCCCCT 12
GTTTTATAGCCATGTTGTTAAAAAACAAACTATCAC
>-6--B2864
GTTTTAGAGTCATGTTGTTTAGAATGGTACCAAAAC AACAAACCCTTGTTCAGCATAATGACTATA 67
GTTTTAGAGTCATGTTGTTTGGAATGGTACCAAAAC AAACTTTTTTGATTTGGCTTTTTCTCCCCT 12
GTTTTATAGCCATGTTGTTAAAAAACAAACTATCAC
>-6--B2867
GTTTTAGAGTCATGTTGTTTAGAATGGTACCAAAAC AACAAACCCTTGTTCAGCATAATGACTATA 67
GTTTTAGAGTCATGTTGTTTGGAATGGTACCAAAAC AAACTTTTTTGATTTGGCTTTTTCTCCCCT 12
GTTTTATAGCCATGTTGTTAAAAAACAAACTATCAC
>-6--B2949
GTTTTAGAGTCATGTTGTTTAGAATGGTACCAAAAC AACAAACCCTTGTTCAGCATAATGACTATA 67
GTTTTAGAGTCATGTTGTTTGGAATGGTACCAAAAC AAACTTTTTTGATTTGGCTTTTTCTCCCCT 12
GTTTTATAGCCATGTTGTTAAAAAACAAACTATCAC
>-6--B3031
GTTTTAGAGTCATGTTGTTTAGAATGGTACCAAAAC AACAAACCCTTGTTCAGCATAATGACTATA 67
GTTTTAGAGTCATGTTGTTTGGAATGGTACCAAAAC AAACTTTTTTGATTTGGCTTTTTCTCCCCT 12
GTTTTATAGCCATGTTGTTAAAAAACAAACTATCAC
>-6--B3042
GTTTTAGAGTCATGTTGTTTAGAATGGTACCAAAAC AACAAACCCTTGTTCAGCATAATGACTATA 67
GTTTTAGAGTCATGTTGTTTGGAATGGTACCAAAAC AAACTTTTTTGATTTGGCTTTTTCTCCCCT 12
GTTTTATAGCCATGTTGTTAAAAAACAAACTATCAC
>-6--B3053
GTTTTAGAGTCATGTTGTTTAGAATGGTACCAAAAC AACAAACCCTTGTTCAGCATAATGACTATA 67
GTTTTAGAGTCATGTTGTTTGGAATGGTACCAAAAC AAACTTTTTTGATTTGGCTTTTTCTCCCCT 12
GTTTTATAGCCATGTTGTTAAAAAACAAACTATCAC
>-6--B3119
GTTTTAGAGTCATGTTGTTTAGAATGGTACCAAAAC AACAAACCCTTGTTCAGCATAATGACTATA 67
GTTTTAGAGTCATGTTGTTTGGAATGGTACCAAAAC AAACTTTTTTGATTTGGCTTTTTCTCCCCT 12
GTTTTATAGCCATGTTGTTAAAAAACAAACTATCAC
>-6--B3126
GTTTTAGAGTCATGTTGTTTAGAATGGTACCAAAAC AACAAACCCTTGTTCAGCATAATGACTATA 67
GTTTTAGAGTCATGTTGTTTGGAATGGTACCAAAAC AAACTTTTTTGATTTGGCTTTTTCTCCCCT 12
GTTTTATAGCCATGTTGTTAAAAAACAAACTATCAC
>-6--B3196
GTTTTAGAGTCATGTTGTTTAGAATGGTACCAAAAC AACAAACCCTTGTTCAGCATAATGACTATA 67
GTTTTAGAGTCATGTTGTTTGGAATGGTACCAAAAC AAACTTTTTTGATTTGGCTTTTTCTCCCCT 12
GTTTTATAGCCATGTTGTTAAAAAACAAACTATCAC
>-6--B3286
GTTTTAGAGTCATGTTGTTTAGAATGGTACCAAAAC AACAAACCCTTGTTCAGCATAATGACTATA 67
GTTTTAGAGTCATGTTGTTTGGAATGGTACCAAAAC AAACTTTTTTGATTTGGCTTTTTCTCCCCT 12
GTTTTATAGCCATGTTGTTAAAAAACAAACTATCAC
>-6--B3336
GTTTTAGAGTCATGTTGTTTAGAATGGTACCAAAAC AACAAACCCTTGTTCAGCATAATGACTATA 67
GTTTTAGAGTCATGTTGTTTGGAATGGTACCAAAAC AAACTTTTTTGATTTGGCTTTTTCTCCCCT 12
GTTTTATAGCCATGTTGTTAAAAAACAAACTATCAC
>-6--B388
GTTTTAGAGTCATGTTGTTTAGAATGGTACCAAAAC AACAAACCCTTGTTCAGCATAATGACTATA 67
GTTTTAGAGTCATGTTGTTTGGAATGGTACCAAAAC AAACTTTTTTGATTTGGCTTTTTCTCCCCT 12
GTTTTATAGCCATGTTGTTAAAAAACAAACTATCAC
>-6--B4008
GTTTTAGAGTCATGTTGTTTAGAATGGTACCAAAAC AACAAACCCTTGTTCAGCATAATGACTATA 67
GTTTTAGAGTCATGTTGTTTGGAATGGTACCAAAAC AAACTTTTTTGATTTGGCTTTTTCTCCCCT 12
GTTTTATAGCCATGTTGTTAAAAAACAAACTATCAC
>-6--B4018
GTTTTAGAGTCATGTTGTTTAGAATGGTACCAAAAC AACAAACCCTTGTTCAGCATAATGACTATA 67
GTTTTAGAGTCATGTTGTTTGGAATGGTACCAAAAC AAACTTTTTTGATTTGGCTTTTTCTCCCCT 12
GTTTTATAGCCATGTTGTTAAAAAACAAACTATCAC
>-6--B4148
GTTTTAGAGTCATGTTGTTTAGAATGGTACCAAAAC AACAAACCCTTGTTCAGCATAATGACTATA 67
GTTTTAGAGTCATGTTGTTTGGAATGGTACCAAAAC AAACTTTTTTGATTTGGCTTTTTCTCCCCT 12
GTTTTATAGCCATGTTGTTAAAAAACAAACTATCAC
>-6--B4163
GTTTTAGAGTCATGTTGTTTAGAATGGTACCAAAAC AACAAACCCTTGTTCAGCATAATGACTATA 67
GTTTTAGAGTCATGTTGTTTGGAATGGTACCAAAAC AAACTTTTTTGATTTGGCTTTTTCTCCCCT 12
GTTTTATAGCCATGTTGTTAAAAAACAAACTATCAC
>-6--B4259
GTTTTAGAGTCATGTTGTTTAGAATGGTACCAAAAC AACAAACCCTTGTTCAGCATAATGACTATA 67
GTTTTAGAGTCATGTTGTTTGGAATGGTACCAAAAC AAACTTTTTTGATTTGGCTTTTTCTCCCCT 12
GTTTTATAGCCATGTTGTTAAAAAACAAACTATCAC
>-6--B4267
GTTTTAGAGTCATGTTGTTTAGAATGGTACCAAAAC AACAAACCCTTGTTCAGCATAATGACTATA 67
GTTTTAGAGTCATGTTGTTTGGAATGGTACCAAAAC AAACTTTTTTGATTTGGCTTTTTCTCCCCT 12
GTTTTATAGCCATGTTGTTAAAAAACAAACTATCAC
>-6--B4270
GTTTTAGAGTCATGTTGTTTAGAATGGTACCAAAAC AACAAACCCTTGTTCAGCATAATGACTATA 67
GTTTTAGAGTCATGTTGTTTGGAATGGTACCAAAAC AAACTTTTTTGATTTGGCTTTTTCTCCCCT 12
GTTTTATAGCCATGTTGTTAAAAAACAAACTATCAC
>-6--B4411
GTTTTAGAGTCATGTTGTTTAGAATGGTACCAAAAC AACAAACCCTTGTTCAGCATAATGACTATA 67
GTTTTAGAGTCATGTTGTTTGGAATGGTACCAAAAC AAACTTTTTTGATTTGGCTTTTTCTCCCCT 12
GTTTTATAGCCATGTTGTTAAAAAACAAACTATCAC
>-6--B4568
GTTTTAGAGTCATGTTGTTTAGAATGGTACCAAAAC AACAAACCCTTGTTCAGCATAATGACTATA 67
GTTTTAGAGTCATGTTGTTTGGAATGGTACCAAAAC AAACTTTTTTGATTTGGCTTTTTCTCCCCT 12
GTTTTATAGCCATGTTGTTAAAAAACAAACTATCAC
>-6--B4638
GTTTTAGAGTCATGTTGTTTAGAATGGTACCAAAAC AACAAACCCTTGTTCAGCATAATGACTATA 67
GTTTTAGAGTCATGTTGTTTGGAATGGTACCAAAAC AAACTTTTTTGATTTGGCTTTTTCTCCCCT 12
GTTTTATAGCCATGTTGTTAAAAAACAAACTATCAC
>-6--B4672
GTTTTAGAGTCATGTTGTTTAGAATGGTACCAAAAC AACAAACCCTTGTTCAGCATAATGACTATA 67
GTTTTAGAGTCATGTTGTTTGGAATGGTACCAAAAC AAACTTTTTTGATTTGGCTTTTTCTCCCCT 12
GTTTTATAGCCATGTTGTTAAAAAACAAACTATCAC
>-6--B4674
GTTTTAGAGTCATGTTGTTTAGAATGGTACCAAAAC AACAAACCCTTGTTCAGCATAATGACTATA 67
GTTTTAGAGTCATGTTGTTTGGAATGGTACCAAAAC AAACTTTTTTGATTTGGCTTTTTCTCCCCT 12
GTTTTATAGCCATGTTGTTAAAAAACAAACTATCAC
>-6--B4969
GTTTTAGAGTCATGTTGTTTAGAATGGTACCAAAAC AACAAACCCTTGTTCAGCATAATGACTATA 67
GTTTTAGAGTCATGTTGTTTGGAATGGTACCAAAAC AAACTTTTTTGATTTGGCTTTTTCTCCCCT 12
GTTTTATAGCCATGTTGTTAAAAAACAAACTATCAC
>-6--B5035
GTTTTAGAGTCATGTTGTTTAGAATGGTACCAAAAC AACAAACCCTTGTTCAGCATAATGACTATA 67
GTTTTAGAGTCATGTTGTTTGGAATGGTACCAAAAC AAACTTTTTTGATTTGGCTTTTTCTCCCCT 12
GTTTTATAGCCATGTTGTTAAAAAACAAACTATCAC
>-6--B5076
GTTTTAGAGTCATGTTGTTTAGAATGGTACCAAAAC AACAAACCCTTGTTCAGCATAATGACTATA 67
GTTTTAGAGTCATGTTGTTTGGAATGGTACCAAAAC AAACTTTTTTGATTTGGCTTTTTCTCCCCT 12
GTTTTATAGCCATGTTGTTAAAAAACAAACTATCAC
>-6--B69486
GTTTTAGAGTCATGTTGTTTAGAATGGTACCAAAAC AACAAACCCTTGTTCAGCATAATGACTATA 67
GTTTTAGAGTCATGTTGTTTGGAATGGTACCAAAAC AAACTTTTTTGATTTGGCTTTTTCTCCCCT 12
GTTTTATAGCCATGTTGTTAAAAAACAAACTATCAC
>-6--BM4654
GTTTTAGAGTCATGTTGTTTAGAATGGTACCAAAAC AACAAACCCTTGTTCAGCATAATGACTATA 67
GTTTTAGAGTCATGTTGTTTGGAATGGTACCAAAAC AAACTTTTTTGATTTGGCTTTTTCTCCCCT 12
GTTTTATAGCCATGTTGTTAAAAAACAAACTATCAC
>-6--CH570
GTTTTAGAGTCATGTTGTTTAGAATGGTACCAAAAC AACAAACCCTTGTTCAGCATAATGACTATA 67
GTTTTAGAGTCATGTTGTTTGGAATGGTACCAAAAC AAACTTTTTTGATTTGGCTTTTTCTCCCCT 12
GTTTTATAGCCATGTTGTTAAAAAACAAACTATCAC
>-6--HH22
GTTTTAGAGTCATGTTGTTTAGAATGGTACCAAAAC AACAAACCCTTGTTCAGCATAATGACTATA 67
GTTTTAGAGTCATGTTGTTTGGAATGGTACCAAAAC AAACTTTTTTGATTTGGCTTTTTCTCCCCT 12
GTTTTATAGCCATGTTGTTAAAAAACAAACTATCAC
>-6--MMH594
GTTTTAGAGTCATGTTGTTTAGAATGGTACCAAAAC AACAAACCCTTGTTCAGCATAATGACTATA 67
GTTTTAGAGTCATGTTGTTTGGAATGGTACCAAAAC AAACTTTTTTGATTTGGCTTTTTCTCCCCT 12
GTTTTATAGCCATGTTGTTAAAAAACAAACTATCAC
>-6--SF100
GTTTTAGAGTCATGTTGTTTAGAATGGTACCAAAAC AACAAACCCTTGTTCAGCATAATGACTATA 67
GTTTTAGAGTCATGTTGTTTGGAATGGTACCAAAAC AAACTTTTTTGATTTGGCTTTTTCTCCCCT 12
GTTTTATAGCCATGTTGTTAAAAAACAAACTATCAC
>-6--SF1592
GTTTTAGAGTCATGTTGTTTAGAATGGTACCAAAAC AACAAACCCTTGTTCAGCATAATGACTATA 67
GTTTTAGAGTCATGTTGTTTGGAATGGTACCAAAAC AAACTTTTTTGATTTGGCTTTTTCTCCCCT 12
GTTTTATAGCCATGTTGTTAAAAAACAAACTATCAC
>-6--SF19
GTTTTAGAGTCATGTTGTTTAGAATGGTACCAAAAC AACAAACCCTTGTTCAGCATAATGACTATA 67
GTTTTAGAGTCATGTTGTTTGGAATGGTACCAAAAC AAACTTTTTTGATTTGGCTTTTTCTCCCCT 12
GTTTTATAGCCATGTTGTTAAAAAACAAACTATCAC
>-6--SF21520
GTTTTAGAGTCATGTTGTTTAGAATGGTACCAAAAC AACAAACCCTTGTTCAGCATAATGACTATA 67
GTTTTAGAGTCATGTTGTTTGGAATGGTACCAAAAC AAACTTTTTTGATTTGGCTTTTTCTCCCCT 12
GTTTTATAGCCATGTTGTTAAAAAACAAACTATCAC
>-6--SF26630
GTTTTAGAGTCATGTTGTTTAGAATGGTACCAAAAC AACAAACCCTTGTTCAGCATAATGACTATA 67
GTTTTAGAGTCATGTTGTTTGGAATGGTACCAAAAC AAACTTTTTTGATTTGGCTTTTTCTCCCCT 12
GTTTTATAGCCATGTTGTTAAAAAACAAACTATCAC
>-6--SF370
GTTTTAGAGTCATGTTGTTTAGAATGGTACCAAAAC AACAAACCCTTGTTCAGCATAATGACTATA 67
GTTTTAGAGTCATGTTGTTTGGAATGGTACCAAAAC AAACTTTTTTGATTTGGCTTTTTCTCCCCT 12
GTTTTATAGCCATGTTGTTAAAAAACAAACTATCAC
>-6--TR161
GTTTTAGAGTCATGTTGTTTAGAATGGTACCAAAAC AACAAACCCTTGTTCAGCATAATGACTATA 67
GTTTTAGAGTCATGTTGTTTGGAATGGTACCAAAAC AAACTTTTTTGATTTGGCTTTTTCTCCCCT 12
GTTTTATAGCCATGTTGTTAAAAAACAAACTATCAC
>-6--TX0309A
GTTTTAGAGTCATGTTGTTTAGAATGGTACCAAAAC AACAAACCCTTGTTCAGCATAATGACTATA 67
GTTTTAGAGTCATGTTGTTTGGAATGGTACCAAAAC AAACTTTTTTGATTTGGCTTTTTCTCCCCT 12
GTTTTATAGCCATGTTGTTAAAAAACAAACTATCAC
>-6--TX0309B
GTTTTAGAGTCATGTTGTTTAGAATGGTACCAAAAC AACAAACCCTTGTTCAGCATAATGACTATA 67
GTTTTAGAGTCATGTTGTTTGGAATGGTACCAAAAC AAACTTTTTTGATTTGGCTTTTTCTCCCCT 12
GTTTTATAGCCATGTTGTTAAAAAACAAACTATCAC
>-6--UAA1489
GTTTTAGAGTCATGTTGTTTAGAATGGTACCAAAAC AACAAACCCTTGTTCAGCATAATGACTATA 67
GTTTTAGAGTCATGTTGTTTGGAATGGTACCAAAAC AAACTTTTTTGATTTGGCTTTTTCTCCCCT 12
GTTTTATAGCCATGTTGTTAAAAAACAAACTATCAC
>-6--UAA823
GTTTTAGAGTCATGTTGTTTAGAATGGTACCAAAAC AACAAACCCTTGTTCAGCATAATGACTATA 67
GTTTTAGAGTCATGTTGTTTGGAATGGTACCAAAAC AAACTTTTTTGATTTGGCTTTTTCTCCCCT 12
GTTTTATAGCCATGTTGTTAAAAAACAAACTATCAC
>-6--V583
GTTTTAGAGTCATGTTGTTTAGAATGGTACCAAAAC AACAAACCCTTGTTCAGCATAATGACTATA 67
GTTTTAGAGTCATGTTGTTTGGAATGGTACCAAAAC AAACTTTTTTGATTTGGCTTTTTCTCCCCT 12
GTTTTATAGCCATGTTGTTAAAAAACAAACTATCAC
>-6--V587
GTTTTAGAGTCATGTTGTTTAGAATGGTACCAAAAC AACAAACCCTTGTTCAGCATAATGACTATA 67
GTTTTAGAGTCATGTTGTTTGGAATGGTACCAAAAC AAACTTTTTTGATTTGGCTTTTTCTCCCCT 12
GTTTTATAGCCATGTTGTTAAAAAACAAACTATCAC
>-71--MN16
GTTTTAGAGTTATGTTGTTTGGAATGGTACCAAAAC AAATTAAATTTTAGAATGAAGCGAGCGTGC 80
GTTTTAGAGTCATGTTGTTTAGAATGGTACCAAAAC AAACTTTTTTGATTTGGCTTTTTCTCCCCT 12
GTTTTATAGCCATGTTGTTAAAAAACAAACTATCAC
>-71--T18
GTTTTAGAGTTATGTTGTTTGGAATGGTACCAAAAC AAATTAAATTTTAGAATGAAGCGAGCGTGC 80
GTTTTAGAGTCATGTTGTTTAGAATGGTACCAAAAC AAACTTTTTTGATTTGGCTTTTTCTCCCCT 12
GTTTTATAGCCATGTTGTTAAAAAACAAACTATCAC
>-72--F1
GTTTTAGAGTCATGTTGTTTAGAATGGTACCAAAAC GGTTATTATGTTACTGGTTACTTTAAAGAC 6
GTTTTAGAGTCATGTTGTTTAGAATGGTACCAAAAC GCTTGGTTTTTCTGAATCAACTACGTTAAT 9
GTTTTAGAGTCATGTTGTTTGGAATGGTACCAAAAC GAAAAGCAGTTCGAGCGGAAACTGCGACCA 10
GTTTTAGAGTCATGTTGTTTGGAATGGTACCAAAAC GAAAAGCAGTTCGAGCGGAAACTGCGACCA 10
GTTTTAGAGTCATGTTGTTTGGAATGGTACCAAAAC GAAAAGCAGTTCGAGCGGAAACTGCGACCA 10
GTTTTAGAGTCATGTTGTTTGGAATGGTACCAAAAC GACTTACAAAAGACTGTGATTTACGTTATA 11
GTTTTAGAGTCATGTTGTTTAGAATGGTACCAAAAC AAACTTTTTTGATTTGGCTTTTTCTCCCCT 12
GTTTTATAGCCATGTTGTTAAAAAACAAACTATCAC
>-72--SS-7
GTTTTAGAGTCATGTTGTTTAGAATGGTACCAAAAC GGTTATTATGTTACTGGTTACTTTAAAGAC 6
GTTTTAGAGTCATGTTGTTTAGAATGGTACCAAAAC GCTTGGTTTTTCTGAATCAACTACGTTAAT 9
GTTTTAGAGTCATGTTGTTTGGAATGGTACCAAAAC GAAAAGCAGTTCGAGCGGAAACTGCGACCA 10
GTTTTAGAGTCATGTTGTTTGGAATGGTACCAAAAC GACTTACAAAAGACTGTGATTTACGTTATA 11
GTTTTAGAGTCATGTTGTTTAGAATGGTACCAAAAC AAACTTTTTTGATTTGGCTTTTTCTCCCCT 12
GTTTTATAGCCATGTTGTTAAAAAACAAACTATCAC
>-8--FA2-2
GTTTTAGAGTCATGTTGTTTAGAATGGTACCAAAAC GGTTATTATGTTACTGGTTACTTTAAAGAC 6
GTTTTAGAGTCATGTTGTTTAGAATGGTACCAAAAC ATAATGATGTACAATTTATTCAAAACCATA 8
GTTTTAGAGTCATGTTGTTTAGAATGGTACCAAAAC GTAATGATGTACAATTTATTCAAAACCATA 162
GTTTTAGAGTCATGTTGTTTAGAATGGTACCAAAAC GAAAAGCAGTTCGAGCGGAAACTGCGACCA 10
GTTTTAGAGTCATGTTGTTTGGAATGGTACCAAAAC GACTTACAAAAGACTGTGATTTACGTTATA 11
GTTTTAGAGTCATGTTGTTTAGAATGGTACCAAAAC AAACTTTTTTGATTTGGCTTTTTCTCCCCT 12
GTTTTATAGCCATGTTGTTAAAAAACAAACTATCAC
>-8--T8
GTTTTAGAGTCATGTTGTTTAGAATGGTACCAAAAC GGTTATTATGTTACTGGTTACTTTAAAGAC 6
GTTTTAGAGTCATGTTGTTTAGAATGGTACCAAAAC ATAATGATGTACAATTTATTCAAAACCATA 8
GTTTTAGAGTCATGTTGTTTAGAATGGTACCAAAAC GAAAAGCAGTTCGAGCGGAAACTGCGACCA 10
GTTTTAGAGTCATGTTGTTTGGAATGGTACCAAAAC GACTTACAAAAGACTGTGATTTACGTTATA 11
GTTTTAGAGTCATGTTGTTTAGAATGGTACCAAAAC AAACTTTTTTGATTTGGCTTTTTCTCCCCT 12
GTTTTATAGCCATGTTGTTAAAAAACAAACTATCAC
>-8--TX4000
GTTTTAGAGTCATGTTGTTTAGAATGGTACCAAAAC GGTTATTATGTTACTGGTTACTTTAAAGAC 6
GTTTTAGAGTCATGTTGTTTAGAATGGTACCAAAAC ATAATGATGTACAATTTATTCAAAACCATA 8
GTTTTAGAGTCATGTTGTTTAGAATGGTACCAAAAC GAAAAGCAGTTCGAGCGGAAACTGCGACCA 10
GTTTTAGAGTCATGTTGTTTGGAATGGTACCAAAAC GACTTACAAAAGACTGTGATTTACGTTATA 11
GTTTTAGAGTCATGTTGTTTAGAATGGTACCAAAAC AAACTTTTTTGATTTGGCTTTTTCTCCCCT 12
GTTTTATAGCCATGTTGTTAAAAAACAAACTATCAC
>-8--UAA409
GTTTTAGAGTCATGTTGTTTAGAATGGTACCAAAAC GGTTATTATGTTACTGGTTACTTTAAAGAC 6
GTTTTAGAGTCATGTTGTTTAGAATGGTACCAAAAC ATAATGATGTACAATTTATTCAAAACCATA 8
GTTTTAGAGTCATGTTGTTTAGAATGGTACCAAAAC GAAAAGCAGTTCGAGCGGAAACTGCGACCA 10
GTTTTAGAGTCATGTTGTTTGGAATGGTACCAAAAC GACTTACAAAAGACTGTGATTTACGTTATA 11
GTTTTAGAGTCATGTTGTTTAGAATGGTACCAAAAC ATAAAGCAGTACGAGCGAATACTGCGACTA 173
GTTTTAGAGTCATGTTGTTTGGAATGGTACCAAAAC GACTTACAAAAGACTGTGATTTACGTTATA 11
GTTTTAGAGTCATGTTGTTTAGAATGGTACCAAAAC AAACTTTTTTGATTTGGCTTTTTCTCCCCT 12
GTTTTATAGCCATGTTGTTAAAAAACAAACTATCAC
>-90--RMC1
GTTTTAGAGTCATGTTGTTTAGAATGGTACCAAAAC GGTTATTATGTTACTGGTTACTTTAAAGAC 6
GTTTTAGAGTCATGTTGTTTAGAATGGTACCAAAAC ATAATGATGTACAATTTATTCAAAACCATA 8
GTTTTAGAGTCATGTTGTTTAGAATGGTACCAAAAC GAAAAGCAGTTCGAGCGGAAACTGCGACCA 10
GTTTTAGAGTCATGTTGTTTGGAATGGTACCAAAAC GACTTACAAAAGACTGTGATTTACGTTATA 11
GTTTTAGAGTCATGTTGTTTAGAATGGTACCAAAAC AAACTTTTTTGATTTGGCTTTTTCTCCCCT 12
GTTTTATAGCCATGTTGTTAAAAAACAAACTATCAC
>-92--M7
GTTTTAGAGTCATGTTGTTTAGAATGGTACCAAAAC CTTATCGTAGTGCCATCTAACAAATGCTAG 34
GTTTTAGAGTCATGTTGTTTAGAATGGTACCAAAAC CTTCCTCTGGTAAATTCTTAATGTCTGCAT 35
GTTTTAGAGTCATGTTGTTTAGAATGGTACCAAAAC GCCGTAAGTTATTAGAAAAATATCCAACCA 36
GTTTTAGAGTCATGTTGTTTAGAATGGTACCAAAAC GCTAATTTAAAGGCAAAGGCAAGAATAGAA 37
GTTTTAGAGTCATGTTGTTCAGAATGGTACCAAAAC CTAATGTCAAAACAGCAGCTACATTTCTCC 38
GTTTTAGAGTCATGTTGTTTAGAATGGTACCAAAAC TGGGTTGACTAAAGAGCCGTCAAAAGTTTT 5
GTTTTAGAGTCATGTTGTTTAGAATGGTACCAAAAC TCAAGAAATTGCATTAAGTTCAAAAAATTT 1
GTTTTAGAGCCATGTTGTTAAAAAACAAACTATCAC
>-92--OGX1
GTTTTAGAGTCATGTTGTTTAGAATGGTACCAAAAC CTTATCGTAGTGCCATCTAACAAATGCTAG 34
GTTTTAGAGTCATGTTGTTTAGAATGGTACCAAAAC CTTCCTCTGGTAAATTCTTAATGTCTGCAT 35
GTTTTAGAGTCATGTTGTTTAGAATGGTACCAAAAC GCCGTAAGTTATTAGAAAAATATCCAACCA 36
GTTTTAGAGTCATGTTGTTTAGAATGGTACCAAAAC GCTAATTTAAAGGCAAAGGCAAGAATAGAA 37
GTTTTAGAGTCATGTTGTTCAGAATGGTACCAAAAC CTAATGTCAAAACAGCAGCTACATTTCTCC 38
GTTTTAGAGTCATGTTGTTTAGAATGGTACCAAAAC TGGGTTGACTAAAGAGCCGTCAAAAGTTTT 5
GTTTTAGAGTCATGTTGTTTAGAATGGTACCAAAAC TCAAGAAATTGCATTAAGTTCAAAAAATTT 1
GTTTTAGAGCCATGTTGTTAAAAAACAAACTATCAC
>-93--E1sol
GTTTTAGAGTCATGTTGTTTAGAATGGTACCAAAAC ATTAATGTATTTGTTCCCTTTTATGCAAGA 100
GTTTTAGAGTCATGTTGTTTAGAATGGTACCAAAAC ACCAGAAAGAGTTTTACGATACTATGATGA 91
GTTTTATAGCCATGTTGTTAAAAAACAAACTATCAC
>-94--39-5
GTTTTAGAGTCATGTTGTTTAGAATGGTACCAAAAC GAAGTCTTGTTCTAAGTAAGTCCGCCATGA 163
GTTTTAGAGTCATGTTGTTTAGAATGGTACCAAAAC AAGTTAATAACGAGTTCAATTTAAGCCCTT 164
GTTTTAGAGTCATGTTGTTTAGAATGGTACCAAAAC GAGCATTCAAGGGTTGCCTACACCGTTAGA 165
GTTTTAGAGTCATGTTGTTTGGAATTGTACCAAAAC TCAACCAGCTAACAATTCAGGAAGTAATGT 166
GTTTTAGAGTCATTTTATTTAGAATGGTACCAAAAC TTAATTTTTCGACAGTCGAGAAATTCCTTTG 167
GTTTTAGAGTCATGTTGTTTAGAATGGTACCAAAAC AATTGATATTAATGAATTGAATGGTGCTGC 168
GTTTTAGAGTCATGTTGTTTAGAATGGTACCAAAAC CTGCCAGATTTCAGAGCGGATGAGCTGCCT 16
GTTTTAGAGTCATGTTGTTAAAAAGCAAACTATCAC
>-95--B-4-111
GTTTTAGAGTCATGTTGTTTAGAATGGTACCAAAAC AAATAATGCCTAGTTATAAAACCTATACAA 101
GTTTTAGAGTCATGTTGTTTAGAATGGTACCAAAAC TCTTATCTCTATACTCTAACTCTATACTCT 102
GTTTTAGAGTCATGTTGTTTAGAATGGTACCAAAAC TTCGGTTCGTCTAGTTGTTTTAAATCGTCT 103
GTTTTAGAGTCATGTTGTTTAGAATGGTACCAAAAC GTTTCGGCAAGGCGAACCCTGGTATTTGGT 92
GTTTTAGAGCCATGTTGTTAAAAAACAAACTATCAC
>-97--B318
GTTTTAGAGTCATGTTGTTTAGAATGGTACCAAAAC AAGTACGGCATTACGCATTCCCCACTTTCT 52
GTTTTAGAGTCATGTTGTTTAGAATGGTACCAAAAC GTAACAAACGATTAACTTTCGCATAGTCAT 53
GTTTTAGAGTCATGTTGTTTAGAATGGTACCAAAAC AACCGAACTTACACCAACTGCGGATGGTAT 54
GTTTTAGAGTCATGTTGTTTAGAATGGTACCAAAAC TATCGAAAATGATGTATTAATTTTAGGCTA 55
GTTTTAGAGTCATGTTGTTTAGAATGGTACCAAAAC TACCTATGCAGACATTAAGAATTTACCAGA 56
GTTTTAGAGTCATGTTGTTTAGAATGGTACCAAAAC TTATTTGAGAATCTGAAACATTTAGTTCAT 57
GTTTTAGAGTCATGTTGTTTAGAATGGTACCAAAAC ATTTTGATGCATTAGCACCAAAATCAAAAG 58
GTTTTAGAGTCATGTTGTTTAGAATGGTGCCAAAAC ATTACTTGTTAAGGCTTCAATTATCAATTC 59
GTTTTAGAGTCATGTTGTTTAGAATGGTACCAAAAC AAACTTTTTTGATTTGGCTTTTTCTCCCCT 12
GTTTTATAGTCATGTTGTTTAAAAACAAACTATCAC
>-9--CH116
GTTTTAGAGTCATGTTGTTTAGAATGGTACCAAAAC TAAGTCGTAATCGTCTATCAGCGCCTTAAT 104
GTTTTAGAGTCATGTTGTTTAGAATGGTACCAAAAC GAACAAGCTAAAAGTGAATCACTCGGAATC 105
GTTTTAGAGTCATGTTGTTAAAAAACAAACTATCAC
>-9--CH136
GTTTTAGAGTCATGTTGTTTAGAATGGTACCAAAAC TAAGTCGTAATCGTCTATCAGCGCCTTAAT 104
GTTTTAGAGTCATGTTGTTTAGAATGGTACCAAAAC GAACAAGCTAAAAGTGAATCACTCGGAATC 105
GTTTTAGAGTCATGTTGTTAAAAAACAAACTATCAC
>-9--CH188
GTTTTAGAGTCATGTTGTTTAGAATGGTACCAAAAC TAAGTCGTAATCGTCTATCAGCGCCTTAAT 104
GTTTTAGAGTCATGTTGTTTAGAATGGTACCAAAAC GAACAAGCTAAAAGTGAATCACTCGGAATC 105
GTTTTAGAGTCATGTTGTTAAAAAACAAACTATCAC
>-9--CH19
GTTTTAGAGTCATGTTGTTTAGAATGGTACCAAAAC TAAGTCGTAATCGTCTATCAGCGCCTTAAT 104
GTTTTAGAGTCATGTTGTTTAGAATGGTACCAAAAC GAACAAGCTAAAAGTGAATCACTCGGAATC 105
GTTTTAGAGTCATGTTGTTAAAAAACAAACTATCAC
>-9--Ned10
GTTTTAGAGTCATGTTGTTTAGAATGGTACCAAAAC ATTTCTCAGCATATCAATGCAGACACATTG 151
GTTTTAGAGTCATGTTGTTTGGAATGGTACCAAAAC GATGAATATCGTAGTTTTCCCGCTGTCTCT 152
GTTTTAGAGTCATGTTGTTTGGAATGGTACCAAAAC TTTAAAGGTATTTGGATCCCTAAAAACGTT 153
GTTTTAGAGTCATGTTGTTTAGAATGGTACCAAAAC TAAGTCGTAATCGTCTATCAGCGCCTTAAT 104
GTTTTAGAGTCATGTTGTTTAGAATGGTACCAAAAC GAACAAGCTAAAAGTGAATCACTCGGAATC 105
GTTTTAGAGTCATGTTGTTAAAAAACAAACTATCAC
>-9--RM4679
GTTTTAGAGTCATGTTGTTTAGAATGGTACCAAAAC ATTTCTCAGCATATCAATGCAGACACATTG 151
GTTTTAGAGTCATGTTGTTTGGAATGGTACCAAAAC GATGAATATCGTAGTTTTCCCGCTGTCTCT 152
GTTTTAGAGTCATGTTGTTTGGAATGGTACCAAAAC TTTAAAGGTATTTGGATCCCTAAAAACGTT 153
GTTTTAGAGTCATGTTGTTTAGAATGGTACCAAAAC TAAGTCGTAATCGTCTATCAGCGCCTTAAT 104
GTTTTAGAGTCATGTTGTTTAGAATGGTACCAAAAC GAACAAGCTAAAAGTGAATCACTCGGAATC 105
GTTTTAGAGTCATGTTGTTAAAAAACAAACTATCAC
>-9--SF105
GTTTTAGAGTCATGTTGTTTAGAATGGTACCAAAAC ATTTCTCAGCATATCAATGCAGACACATTG 151
GTTTTAGAGTCATGTTGTTTGGAATGGTACCAAAAC GATGAATATCGTAGTTTTCCCGCTGTCTCT 152
GTTTTAGAGTCATGTTGTTTGGAATGGTACCAAAAC TTTAAAGGTATTTGGATCCCTAAAAACGTT 153
GTTTTAGAGTCATGTTGTTTAGAATGGTACCAAAAC TAAGTCGTAATCGTCTATCAGCGCCTTAAT 104
GTTTTAGAGTCATGTTGTTTAGAATGGTACCAAAAC GAACAAGCTAAAAGTGAATCACTCGGAATC 105
GTTTTAGAGTCATGTTGTTAAAAAACAAACTATCAC
>-9--T14
GTTTTAGAGTCATGTTGTTTAGAATGGTACCAAAAC ATTTCTCAGCATATCAATGCAGACACATTG 151
GTTTTAGAGTCATGTTGTTTGGAATGGTACCAAAAC GATGAATATCGTAGTTTTCCCGCTGTCTCT 152
GTTTTAGAGTCATGTTGTTTGGAATGGTACCAAAAC TTTAAAGGTATTTGGATCCCTAAAAACGTT 153
GTTTTAGAGTCATGTTGTTTAGAATGGTACCAAAAC TAAGTCGTAATCGTCTATCAGCGCCTTAAT 104
GTTTTAGAGTCATGTTGTTTAGAATGGTACCAAAAC GAACAAGCTAAAAGTGAATCACTCGGAATC 105
GTTTTAGAGTCATGTTGTTAAAAAACAAACTATCAC
>-9--TX0635
GTTTTAGAGTCATGTTGTTTAGAATGGTACCAAAAC GAACAAGCTAAAAGTGAATCACTCGGAATC 105
GTTTTAGAGTCATGTTGTTAAAAAACAAACTATCAC
>-9--WH257
GTTTTAGAGTCATGTTGTTTAGAATGGTACCAAAAC ATTTCTCAGCATATCAATGCAGACACATTG 151
GTTTTAGAGTCATGTTGTTTGGAATGGTACCAAAAC GATGAATATCGTAGTTTTCCCGCTGTCTCT 152
GTTTTAGAGTCATGTTGTTTGGAATGGTACCAAAAC TTTAAAGGTATTTGGATCCCTAAAAACGTT 153
GTTTTAGAGTCATGTTGTTTAGAATGGTACCAAAAC TAAGTCGTAATCGTCTATCAGCGCCTTAAT 104
GTTTTAGAGTCATGTTGTTTAGAATGGTACCAAAAC GAACAAGCTAAAAGTGAATCACTCGGAATC 105
GTTTTAGAGTCATGTTGTTAAAAAACAAACTATCAC
>----B312
GTTTTAGAGTCATGTTGTTTAGAATGGTACCAAAAC AGAAAGCTAAAAAGCGTTTTATTATTGCAC 172
GTTTTAGAGTCATGTTGTTTAGAATGGTACCAAAAC AACAATTAGCGCCAGCTGGCCAGATTCAAT 89
GTTTTAGAGTCATGTTGTTTAGAATGGTACCAAAAC ACAGAAATATCAAACGCAAAAAAAGGTTTC 170
GTTTTAGAGTCATGTTGTTTAGAATGGTACCAAAAC GTTAAATTTTACATCAACAAGCCAACCGTT 171
GTTTTAGAGTCATGTTGTTTAGAATGGTACCAAAAC GCTTGGTTTTTCTGAATCAACTACGTTAAT 9
GTTTTAGAGTCATGTTGTTTGGAATGGTACCAAAAC GAAAAGCAGTTCGAGCGGAAACTGCGACCA 10
GTTTTAGAGTCATGTTGTTTAGAATGGTACCAAAAC AAACTTTTTTGATTTGGCTTTTTCTCCCCT 12
GTTTTATAGCCATGTTGTTAAAAAACAAACTATCAC
>----ERV73
GTTTTAGAGTCATGTTGTTTAGAATGGTACCAAAAC AACAAACCCTTGTTCAGCATAATGACTATA 67
GTTTTAGAGTCATGTTGTTTGGAATGGTACCAAAAC AAACTTTTTTGATTTGGCTTTTTCTCCCCT 12
GTTTTATAGCCATGTTGTTAAAAAACAAACTATCAC
>----FL2
GTTTTAGAGTCATGTTGTTTAGAATGGTACCAAAAC TTGTTCAACAAACCAATCGACAACTGTTTG 230
GTTTTAGAGTCATGTTGTTTAGAATGGTACCAAAAC CGTTCTTAATTTTTTACAAACTGAATTACA 231
GTTTTAGAGTCATGTTGTTTAGAATGGTACCAAAAC ATATGGTAAATTAGTAGTGTGAGAAGTGTA 232
GTTTTAGAGTCATGTTGTTTAGAATGGTACCAAAAC AGGTGTTTGTTTCGAAACGGCTGCAATGAG 233
GTTTTAGAGTCATGTTGTTTAGAATGGTACCAAAAC TACTTCAATTGCAACAGTAACACCTGTACA 234
GTTTTAGAGTCATGTTGTTTAGAATGGTACCAAAAC TTATCTGTTAACTTGTCAAAAATGAGAGAG 235
GTTTTAGAGTCATGTTGTTTAGAATGGTACCAAAAC TTACGTATATGTTTCGTCTGTTATGTGAAA 236
GTTTTAGAGTCATGTTGTTTAGAATGGTACCAAAAC TATCCTGAGCGAACACCACCAACACCAAAA 237
GTTTTAGAGTCATGTTGTTTAGAATGGTACCAAAAC TATTTATGGCGTGCGCGTTCGGTTTGACAA 238
GTTTTAGAGTCATGTTGTTTAGAATGGTACCAAAAC ATTTCAAATGGATTATGCTTGGAACCATGA 239
GTTTTAGAGCCATGTTGTTAAAAAACAAACTATCAC
>----GA2
GTTTTAGAGTCATGTTGTTTAGAATGGTACCAAAAC AACAAACCCTTGTTCAGCATAATGACTATA 67
GTTTTAGAGTCATGTTGTTTGGAATGGTACCAAAAC AAACTTTTTTGATTTGGCTTTTTCTCCCCT 12
GTTTTATAGCCATGTTGTTAAAAAACAAACTATCAC
>----MTUP9
GTTTTAGAGTCATGTTGTTTAGAATGGTGCCAAAAC GAACAAGCTAAAAGTGAATCACTCGGAATC 105
GTTTTAGAGTCATGTTGTTTAGAATGGTACCAAAAC ACCACTTTTTAAAACATGGCACTATGAAAG 217
GTTTTAGAGTCATGTTGTTTAGAATGGTACCAAAAC TCAAGAAATTGCATTAAGTTTAAAAAATTT 218
GTTTTAGAGCCATGTTGTTAAAAAACAAACTATCAC
>----NY9
GTTTTAGAGTCATGTTGTTTGGAATGGTACCAAAAC AAACTTTTTTGATTTGGCTTTTTCTCCCCT 12
GTTTTATAGCCATGTTGTTAAAAAACAAACTATCAC
>----PF3
GTTTTAGAGTCATGTTGTTTAGAATGGTACCAAAAC GCTTGGTTTTTCTGAATCAACTACGTTAAT 9
GTTTTAGAGTCATGTTGTTTGGAATGGTACCAAAAC GAAAAGCAGTTCGAGCGGAAACTGCGAGCA 106
GTTTTAGAGTCATGTTGTTTGGAATGGTACCAAAAC AAACTTTTTTGATTTGGCTTTTTCTCCCCT 12
GTTTTATAGCCATGTTGTTAAAAAACAAACTATCAC
>----TX0012
GTTTTAGAGTCATGTTGTTTAGAATGGTACCAAAAC CTGCCAGATTTCAGAGCGGATGAGCTGCCT 16
GTTTTAGAGTCATGTTGTTAAAAAACAAACTATCAC
>----TX1302
GTTTTAGAGTCATGTTGTTTAGAATGGTACCAAAAC CCTATTATAATTAGTAGGGGTATCATGATC 107
GTTTTAGAGTCATGTTGTTTAGAATGGTACCAAAAC GAAAAAATCAAAGAAAAAGCGGCAGAAGTT 108
GTTTTAGAGTCATGTTGTTTAGAATGGTACCAAAAC CTGCTCTATATAAAGGATATTATTTGGCTT 109
GTTTTAGAGTCATGTTGTTTAGAATGGTACCAAAAC TCTAGAAGAATATAGAGCTACTAAAAACAA 110
GTTTTAGAGTCATGTTGTTTAGAATGGTACCAAAAC ACCAGAAAGAGTTTTACGATACTATGATGA 91
GTTTTATAGCCATGTTGTTAAAAAATAAACTATCAC
>----TX1342
GTTTTAGAGTCATGTTGTTTAGAATGGTACCAAAAC TCAAGAAATTGCATTAAGTTCAAAAAATTT 1
GTTTTAGAGCCATGTTGTTAAAAAACAAACTATCAC
