# Supplementary material for: Comparative Analysis of the Orphan CRISPR2 Locus in 242 Enterococcus faecalis Strains
Source: PLoS One. 2015 Sep 23;10(9):e0138890. doi: 10.1371/journal.pone.0138890 (PMC4580645; doi:10.1371/journal.pone.0138890)
Supplement: S3 Dataset — (XLSX) [file pone.0138890.s004.xlsx]

## Sheet: Dataset S3A
Dataset S3. CRISPR2 arrays for 228 Enterococcus faecalis genomes.
• Sequence type (ST), CRISPR-cas presence, and CRISPR2 arrays of representative strains are shown.
• CRISPR2 arrays are organized terminal spacer -> leader spacer.
• Each number in the CRISPR2 array represents a spacer whose sequence can be found in the spacer dictionary (Dataset S2B).
• Spacers in red are strain-specific.
• Spacers that have numbers in parentheses next to them indicate Single Nucleotide Variants. For example, a spacer labeled 81 (1) indicates that spacer 81 is a SNV of spacer 1.
• For strain R712, a contig gap in the CRISPR2 is indicated by the heavy red line. No other contig gaps occur in this collection.
					CRISPR2 array:														CRISPR2 Type Definition
Number of strains represented:	Representative strain	Number of strains with CRISPR1-cas	Number of strains with CRISPR3-cas	ST	Terminal spacer (TS)															Arrays that may be diagnostic for certain MLST lineages are noted below.
1	A-3-1	1/1		40	1														1
1	DAPTO 512			103	1														1
1	TX1342			?	1														1
3	HIP11704			4	12														12
1	NY9			?	12														12
2	T2			11	12														12
3	SF21521			28	12														12
1	T12		1/1	36	16														16
1	GAN13			141	16														16
1	KS19			165	16														16
1	R508		1/1	479	16														16
1	TX0012		1/1	?	16														16
2	X98	2/2		19	33	32	31	30											33	Diagnostic for ST19
1	TX0043	1/1		19	33														33
1	NJ44			4	66	60													66	Diagnostic for ST4/ST32 (CC4)
1	D811610-10			32	66	65	68												66
3	UAA905			32	66	65	64	63	62	69	68	60							66
1	TX1341			287	66	65	64	63	62	61	60								66
2	D3		2/2	47	92														92
1	RMC5		1/1	53	92														92
1	B-4-111	1/1		95	92	103	102	101											92
1	Fly1		1/1	101	92														92
1	TR197			109	92														92
4	CH188			9	105	104													105	Diagnostic for ST9/ST106 (CC9)
1	TX0635			9	105														105
5	Ned10			9	105	104	153	152	151										105
1	SF339			106	105	104	153	152	151										105
1	B653			111	157														157
1	UAA702			104	174														174
1	FL2			?	239	238	237	236	235	234	233	232	231	230					239
1	2924		1/1	116	12	11	171	170	169										12A
2	T8			8	12	11	10	8	6										12A
1	FA2-2			8	12	11	10	162 (8)	8	6									12A
1	UAA409			8	12	11	173 (6nv 10)	11	10	8	6								12A
1	UAA1180			23	12	11	9	29	171	172									12A
2	UAA948	1/1		26	12	11	8												12A
1	TX2134			30	12	11	10	9	7										12A
1	T21			30	12	11	10	9	8	7									12A
1	F1		1/1	72	12	11	10	10	10	9	6								12A
1	SS-7		1/1	72	12	11	10	9	6										12A
1	RMC1			90	12	11	10	8	6										12A
1	ATCC 4200	1/1		105	12	11	10	9	8	7	6								12A
1	D173			112	12	11	10	6											12A
1	DENG1			191	12	11	10	8	6										12A
1	MD6			258	12	229	9												12A
1	PF3			?	12	106 (10)	9												12A
1	B312			?	12	10	9	171	170	89	172								12A
1	T5			68	12	89													12A
1	D6	1/1		16	12	29	28	27	26	25	24	23	22	21					12A	Diagnostic for ST16
1	SDVK1A	1/1		16	12	29	28	27	25	24	23	22	21						12A
2	62			66	12	29													12A
19	SF24413			2	12	67													12B	Diagnostic for ST6/ST2 (formerly CC2)
1	ERV73			?	12	67													12B
1	GA2			?	12	67													12B
82	V583			6	12	67													12B
4	T11		4/4	65	12	67	88	87											12B
1	T3			67	12	67	88	87											12B
2	T18			71	12	80													12C
1	TX0470	1/1		110	12	216	215												12D
1	Symbioflor 1			248	12	59	58	57	56	55	54	53	52						12E	Diagnostic for ST248/ST97 (CC25)
1	B318			97	12	59	58	57	56	55	54	53	52						12E
1	TX1346			412	12	59	79	78	77	76	75								12E
1	Com2	1/1		34	161 (12)	160	159	158											12F
1	39-5			94	16	168	167	166	165	164	163								16A
1	ARO1-DG			108	16	15 (19)	14	13											16B
1	OG1RF	1/1		1	1	5	38	37	36	35	34								1A
2	ATCC 29200	1/2		21	1	5	40	39											1A
1	T1			21	1	5	40	29	51	50	49	48	47	46	45	44	43	42	1A
1	SF24396			21	1	5	5	40	39										1A
1	7330082-2	1/1		40	1	5	38	70	74	37									1A
1	D32	1/1		40	1	5	38	70	74	37	41	40	39	51	73	72	71		1A
1	E1	1/1		40	1	5													1A
3	JH1	1/3		40	1	5	38	70	37										1A
2	Merz192	2/2		40	1	5	38	70											1A
2	OG1X	2/2		92	1	5	38	37	36	35	34								1A
1	TUSod-EF11			364	1	37	39	48											1A
1	Com6	1/1		21	1	37	41												1A
1	TX0312		1/1	21	1	39													1A
1	ATCC 27959	1/1		40	1	38	70	37											1A
1	DS5	1/1		55	1	74	37	49	48										1A
1	DAPTO 516			103	1	2													1A	Diagnostic for ST103
1	S613			103	1	5	2	3	4										1A
1	R712			103	1	5	3	4	2										1A
1	Merz96			103	1	5	4	3	2										1A
1	MTUP9			?	218 (1)	217	105												1D
1	Com7			107	1	156	155	154											1E
1	T6	1/1		63	81 (1)	80													1F
1	T7			64	85	83	84	83	82										85A
4	TX1322			64	85	83	86	82											85A
1	SF6375			64	85	83	86	86	82										85A
1	Fly2			102	85	83													85A
1	ATCC 6055*			113	85	221	220	219											85B
1	B16457*			250	85	221	225	224	223	222	220								85B
1	UAA769			59	91	108	109	107											91A
1	MTmid8			249	91	228	110	227	226										91A
1	TX1302			?	91	110	109	108	107										91A
1	T9			69	91	90													91B
1	E1sol	1/1		93	91	100													91C
228

## Sheet: Dataset S3B
Statistical Analyses. Simpsons Index of Diversity, Adjusted Rand Coefficients, and Adjusted Wallace Coefficients are shown as indicated.
CRISPR Type is defined in the main text and shown in Dataset S3A. For 'CRISPR2 TS' analyses, CRISPR2 types were defined by terminal spacer sequence alone.
	Type	Simpsons ID			Adjusted Rand	CRISPR2 Type	ST	N=6 group	N=5 group	CRISPR2 TS		Adjusted Wallace	CRISPR2 Type	ST	N=6 group	N=5 group	CRISPR2 TS
	CRISPR2 TS	0.532			CRISPR2 Type							CRISPR2 Type		0.507	0.790	0.870	0.997
	N=5 group	0.645			ST	0.673						ST	0.999		1.000	1.000	0.998
	N=6 Group	0.776			N=6 group	0.877	0.776					N=6 group	0.986	0.634		1.000	0.984
	ST	0.845			N=5 group	0.706	0.515	0.707				N=5 group	0.594	0.347	0.547		0.794
	CRISPR Type	0.735			CRISPR2 TS	0.581	0.345	0.487	0.596			CRISPR2 TS	0.410	0.208	0.324	0.477
